# Supplementary material for: Lipid droplet-associated lncRNA LIPTER preserves cardiac lipid metabolism
Source: Nat Cell Biol. 2023 Jun 1;25(7):1033–46. doi: 10.1038/s41556-023-01162-4 (PMC10344779; doi:10.1038/s41556-023-01162-4)
Supplement: Supplementary file 3 — Supplementary Tables 1–6. [file 41556_2023_1162_MOESM3_ESM.xlsx]

## Sheet: Table 1
Molecular Weight	Compound_name	Formula	LIPTER KO1	LIPTER KO2	LIPTER KO3	WT1	WT2	WT3	LIPTER KO average	WT average	FC KO/WT	-LOGFC
889.572	PI(16:0/22:2(13Z,16Z))	C47H87O13P	110013	128243	150085	74394.3	7762.88	17462.5	129447	33206.6	3.89823	1.96282
751.536	PA(20:4(8Z,11Z,14Z,17Z)/20:0)	C43H77O8P	43370.3	50344.4	34408.9	3445.18	21113.9	25160.7	42707.8	16573.2	2.57691	1.36564
463.198	Estriol-17-glucuronide	C24H32O9	30022.2	33967.7	29954.1	14802	15256.2	12817.5	31314.7	14291.9	2.19108	1.13164
391.122	[4-(5-methoxy-3-oxo-7-phenylheptyl)phenyl]oxidanesulfonic acid	C20H24O6S	28132.3	29151.3	33306.7	18506.7	11117.2	12578.6	30196.8	14067.5	2.14656	1.10203
243.183	Xylometazoline	C16H24N2	722853	733646	808228	444991	375739	317184	754909	379305	1.99025	0.992946
344.235	3-hydroxyundecanoyl carnitine	C18H35NO5	34465	35089.6	40218.6	20598.5	21615.2	18191.5	36591.1	20135	1.81728	0.861782
745.569	PA(i-24:0/i-15:0)	C42H83O8P	120685	130419	102710	57758.7	71315.1	69081.3	117938	66051.7	1.78554	0.836361
493.352	28-Homobrassinolide	C29H50O6	19001.8	25962.3	18966.9	12713.8	10724.6	12481.6	21310.3	11973.3	1.77981	0.831727
381.068	2-[(6-carboxy-3,4,5-trihydroxyoxan-2-yl)oxy]-1-methylpropane-1,2,3-tricarboxylic acid	C13H18O13	34464.6	33630.6	35579.8	21793.7	22871.6	14946.9	34558.3	19870.8	1.73915	0.798386
301.2	Arginyllysine	C12H26N6O3	21862.1	19004.4	17529.3	12420.4	11183.6	10899	19465.3	11501	1.69249	0.759146
134.056	p-hydroxystyrylamine	C8H9NO	16455.2	17357.9	15470.5	8001.77	10842.2	10277.6	16427.9	9707.19	1.69234	0.759021
330.197	Marimastat	C15H29N3O5	113318	115682	139289	87726.6	75567.3	54427.6	122763	72573.8	1.69156	0.758357
193.073	3-[(2-Mercapto-1-methylpropyl)thio]-2-butanol	C8H18OS2	151622	156150	149717	92460.7	90323.5	89652.6	152496	90812.3	1.67925	0.747814
276.024	5-[(2-chlorophenyl)methyl]-4H,5H,6H,7H-thieno[3,2-c]pyridin-4-one	C14H12ClNOS	306923	310008	311848	187485	177530	189454	309593	184823	1.67508	0.744229
385.264	Glycerol trihexanoate	C21H38O6	21908.2	21954.1	20027.4	14485	12124.5	11755.5	21296.5	12788.4	1.66531	0.735787
521.311	Metabolite M6	C30H42N4O4	12786.9	14614.1	14278	8103.11	9381.8	7809.43	13893	8431.44	1.64776	0.720505
836.54	PS(18:0/22:5(7Z,10Z,13Z,16Z,19Z))	C46H80NO10P	367075	431720	384415	175219	250781	294871	394403	240290	1.64136	0.714893
358.096	5-hydroxy-2-{[1-hydroxy-3-(3-hydroxy-5-methoxyphenyl)prop-2-en-1-ylidene]amino}-4-methoxybenzoic acid	C18H17NO7	72862.1	72498.4	76655.7	43270.2	46578.4	45566.8	74005.4	45138.5	1.63952	0.713272
607.384	Torvoside G	C34H56O9	25920	24621.2	23266.3	15759	14805.2	14554.1	24602.5	15039.5	1.63587	0.710054
451.269	Repaglinide	C27H36N2O4	72130.6	85530.1	80373.4	46403	53059.9	48374.3	79344.7	49279.1	1.61011	0.687159
351.143	Coriandrone D	C18H24O7	16352.1	18600.6	14246	10530.5	11639.1	8542.94	16399.6	10237.5	1.60191	0.679796
342.046	3-{[(6-carboxy-3,4,5-trihydroxyoxan-2-yl)oxy]carbonyl}pyridine-2-carboxylic acid	C13H13NO10	119677	109981	111132	73432	73193.4	75365.4	113597	73996.9	1.53516	0.618386
553.337	Notoginsenoside R10	C30H50O9	39046.3	46502	35075.3	23127	28601.6	27466.5	40207.9	26398.3	1.52312	0.60703
773.6	PA(19:0/22:0)	C44H87O8P	28470.1	37260.3	40507.4	24818.6	21611.9	23666.2	35412.6	23365.6	1.51559	0.59988
244.069	{[5-(pyridin-3-yl)pentyl]oxy}sulfonic acid	C10H15NO4S	4.32161e+06	4.2738e+06	4.39989e+06	2.50972e+06	3.09427e+06	2.99264e+06	4.33177e+06	2.86554e+06	1.51167	0.596147
146.093	1-amino-4-[(C-hydroxycarbonimidoyl)amino]butan-2-ol	C5H13N3O2	27682	28640.3	27977.6	17785.5	19451.8	18747.5	28100	18661.6	1.50576	0.590494
283.091	arabinofuranosylguanine	C10H14N5O5	229627	183225	204467	134124	137888	140560	205773	137524	1.49627	0.581369
858.524	PS(20:3(5Z,8Z,11Z)/22:5(7Z,10Z,13Z,16Z,19Z))	C48H78NO10P	120579	106802	127722	93201.6	64498.5	80012.2	118368	79237.4	1.49384	0.579026
601.33	Physapruin B	C34H50O9	569717	587578	452869	360543	380769	366876	536721	369396	1.45297	0.539005
467.3	2-{[(2E,6Z,10E)-14-hydroxy-2,6,10,14-tetramethylhexadeca-2,6,10,15-tetraen-1-yl]oxy}-6-(hydroxymethyl)oxane-3,4,5-triol	C26H44O7	106569	103054	93297	70228.6	70829.8	67961	100973	69673.1	1.44924	0.535296
389.26	3,4,5-trihydroxy-6-(tetradecyloxy)oxane-2-carboxylic acid	C20H38O7	34125.9	29793.3	29048.9	20338.1	22977.2	21093.9	30989.4	21469.8	1.4434	0.529467
319.068	6-{[(2E)-5-carboxypent-2-enoyl]oxy}-3,4,5-trihydroxyoxane-2-carboxylic acid	C12H16O10	126505	91945.4	101026	64872.2	74159.5	83051.5	106492	74027.7	1.43854	0.524605
135.041	5-ethenylbenzene-1,3-diol	C8H8O2	38956.7	30941	36447	24516.6	25662	24078.1	35448.3	24752.3	1.43212	0.518155
158.044	L-trans-alpha-Amino-2-carboxycyclopropaneacetic acid	C6H9NO4	38956.7	30941	36447	24516.6	25662	24078.1	35448.3	24752.3	1.43212	0.518155
182.057	Phosphorylcholine	C5H15NO4P	38698.5	39992.8	40045.1	26797.5	30772.9	25840.6	39578.8	27803.7	1.42351	0.509453
525.306	3,4,5-trihydroxy-6-{[(13Z,16Z,19Z)-15-hydroxydocosa-13,16,19-trienoyl]oxy}oxane-2-carboxylic acid	C28H46O9	639516	673873	725673	469997	538307	477935	679688	495413	1.37196	0.45624
808.508	PS(18:1(9Z)/20:4(5Z,8Z,11Z,14Z))	C44H76NO10P	26809.8	23955.8	24546	22773.6	15427	17325.1	25103.9	18508.6	1.35634	0.439717
395.169	fluticasone 17beta-carboxylic acid	C21H26F2O5	65413	62854.3	62935	51894.9	44963.6	45177	63734.1	47345.2	1.34616	0.428848
453.285	Verapamil	C27H38N2O4	588762	616276	564995	439064	451699	433267	590011	441343	1.33685	0.418842
190.119	Phendimetrazine	C12H17NO	19322.3	19287.8	20460	15075.2	14555.5	14632	19690	14754.2	1.33454	0.41634
637.356	26-Glucosyl-1,3,11,22-tetrahydroxyergosta-5,24-dien-26-oate	C34H54O11	23682.8	21353.9	23116.1	18800.5	18419.5	14084.4	22717.6	17101.5	1.3284	0.409689
284.075	4-Aminophenyl-beta-D-glucuronide	C12H15NO7	17115.7	20692.8	21094.3	13955.9	16978	13419.7	19634.3	14784.5	1.32803	0.409283
567.256	y-Morphine	C34H36N2O6	22217.7	19064	17889.2	14459.8	14473.3	15727.6	19723.6	14886.9	1.3249	0.405881
435.203	3,4,5-trihydroxy-6-{[(9E)-8-hydroxyheptadeca-1,9-dien-4,6-diyn-3-yl]oxy}oxane-2-carboxylic acid	C23H32O8	7262.45	7670.95	7216.39	6368.68	5221.92	5217.61	7383.26	5602.74	1.3178	0.398127
173.997	(R)-(E)-Sulforaphene	C6H9NOS2	71127	63966.1	65544.3	48566.6	50460	54897.4	66879.1	51308	1.30348	0.382372
527.172	(4aS,5aR,12aS)-4,7-bis(dimethylamino)-3,10,12,12a-tetrahydroxy-1,11-dioxo-9-(2-oxoacetamido)-1,4,4a,5,5a,6,11,12a-octahydrotetracene-2-carboximidic acid	C25H28N4O9	24334.6	21116.2	22711.4	18001.3	17303.8	17273.9	22720.7	17526.3	1.29638	0.374487
497.275	3,4,5-trihydroxy-6-{[(8Z,11Z,14Z)-2-hydroxyicosa-8,11,14-trienoyl]oxy}oxane-2-carboxylic acid	C26H42O9	19964.7	22589.3	22345.6	18819.7	16552.6	14755.6	21633.2	16709.3	1.29468	0.372596
216.171	Deoxyhypusine	C10H23N3O2	29742.7	25393.1	26670.8	20934.8	19623.3	22713.1	27268.8	21090.4	1.29295	0.370667
450.157	2-amino-4-({1-[(carboxymethyl)-C-hydroxycarbonimidoyl]-2-{[(2E)-1,5,7-trihydroxyhept-2-en-4-yl]sulfanyl}ethyl}-C-hydroxycarbonimidoyl)butanoic acid	C17H29N3O9S	241480	250911	245361	184390	200082	186286	245917	190253	1.29258	0.370258
440.093	3,4,5-trihydroxy-6-({11-methyl-6-oxo-6H,11H-furo[2,3-c]acridin-5-yl}oxy)oxane-2-carboxylic acid	C22H19NO9	46220.6	43941.9	47305.3	35329.2	37207.2	34095.5	45822.6	35544	1.28918	0.366453
242.126	Frovatriptan	C14H17N3O	11018.5	11296.8	9078.77	8421.4	8488.57	7528.16	10464.7	8146.04	1.28463	0.361358
203.097	Ser-Val	C8H16N2O4	24878.6	25349.6	23194.5	19009.1	19831.6	18708.4	24474.2	19183	1.27583	0.351434
321.069	2-(2,4-dihydroxyphenyl)-1-(2,3,4,5,6-pentahydroxyphenyl)propan-1-one	C15H14O8	263436	268932	239502	193268	219100	194905	257290	202425	1.27104	0.346011
253.98	Anagrelide	C10H7Cl2N3O	69217.2	67502.4	63202.7	53905	51235.5	52706.1	66640.8	52615.5	1.26656	0.340917
553.316	[12b-hydroxy-11-(hydroxymethyl)-4,4,6a,6b,8a,11,14b-heptamethyl-14-oxo-docosahydropicen-3-yl]oxidanesulfonic acid	C30H50O7S	56970.6	60529.7	54410.3	43260	47140.9	45542.3	57303.5	45314.4	1.26458	0.338653
308.119	Glutaminyltyrosine	C14H19N3O5	108414	111343	104852	87809.4	86076.7	86125.6	108203	86670.6	1.24844	0.320129
253.05	5-L-Glutamyl-taurine	C7H14N2O6S	78752.1	82028.9	79704.6	67471.1	62924.1	63161.3	80161.9	64518.8	1.24246	0.313196
584.343	Janthitrem B	C37H47NO5	8117	9320.77	9753.03	6864.43	7167.59	8046.96	9063.6	7359.66	1.23152	0.300446
186.063	Amrinone	C10H9N3O	44192.6	44260.2	44458.6	32395.4	37672.8	38742.7	44303.8	36270.3	1.22149	0.288641
620.295	2-amino-4-({1-[(carboxymethyl)-C-hydroxycarbonimidoyl]-2-{[(4E)-8-hydroxy-15-(3-hydroxyphenyl)pentadeca-1,4-dien-7-yl]sulfanyl}ethyl}-C-hydroxycarbonimidoyl)butanoic acid	C31H47N3O8S	670509	721216	653337	556696	591700	532444	681688	560280	1.21669	0.282963
523.29	11-[(2R,3S)-3-[2-amino-3-methyl-4-(2-methyl-1,3-thiazol-4-yl)but-3-en-1-yl]-2-methyloxiran-2-yl]-3,7-dihydroxy-4,4,6,8-tetramethyl-5-oxoundecanoic acid	C27H44N2O6S	153481	151957	149032	124768	133032	119215	151490	125672	1.20545	0.269566
635.379	Madlongiside C	C35H56O10	37790.7	38243.2	35917	31282.9	28385.1	33430.8	37317	31032.9	1.2025	0.266032
169.034	2,5-Dimethyl-3-furanthiol acetate	C8H10O2S	1.12189e+06	1.15238e+06	1.03595e+06	943965	951278	874355	1.10341e+06	923199	1.1952	0.257254
174.063	(2-amino-2-carboxyethyl)(methyl)(prop-2-en-1-yl)sulfanium	C7H14NO2S	103057	107361	113396	98831.9	81093.8	92081.9	107938	90669.2	1.19046	0.251514
455.173	(4Z,10Z,12E,14E,19Z)-16,17-dihydroxy-7-(sulfooxy)docosa-4,8,10,12,14,19-hexaenoic acid	C22H32O8S	26244.6	26797.4	26590	22434.9	20852.4	24012.5	26544	22433.3	1.18324	0.242747
234.084	(2E)-3-(3,4-dihydroxyphenyl)-N-(3-oxopropyl)prop-2-enimidic acid	C12H13NO4	98976.3	102254	104141	95826.6	77999.8	85502.2	101791	86442.9	1.17755	0.235784
278.151	Oxamniquine	C14H21N3O3	38358.9	40830.6	39827.4	34873.9	32562.1	34205.3	39672.3	33880.4	1.17095	0.22768
611.547	Randilongin	C41H72O3	257332	249843	238317	204967	219948	220743	248497	215219	1.15462	0.207423
785.156	6-({3,5-dihydroxy-4-[3,5,7-trihydroxy-2-(3,4,5-trihydroxyphenyl)-3,4-dihydro-2H-1-benzopyran-8-yl]-2-(3,4,5-trihydroxyphenyl)-3,4-dihydro-2H-1-benzopyran-7-yl}oxy)-3,4,5-trihydroxyoxane-2-carboxylic acid	C36H34O20	44981.9	45709.6	44098.2	39554.9	38179.4	39080.5	44929.9	38938.2	1.15388	0.206488
573.487	Montecristin	C37H66O4	94702.9	105309	102354	84932	90576.8	91603.5	100789	89037.4	1.13198	0.17885
260.137	Seryl-Arginin	C9H19N5O4	61957.1	59025	58873	50501.3	56807.5	52855.8	59951.7	53388.2	1.12294	0.167279
553.374	Demecarium	C32H52N4O4	32696.7	31923.6	32490	29463.2	30489.2	27775.9	32370.1	29242.8	1.10694	0.146582
160.893	Phosphoroselenoic acid	H3O3PSe	566541	589788	597278	549821	527479	559514	584535	545604	1.07135	0.099435
251.152	1-Benzhydrylpiperazine	C17H20N2	23321.5	24190.6	22408.2	26851.2	25679.6	24960.6	23306.8	25830.5	0.902298	-0.148325
161.05	(-)-1-Methylpropyl 1-propenyl disulfide	C7H14S2	46902.9	48945.4	46724.4	55288.1	53553.7	50130.5	47524.2	52990.8	0.89684	-0.157078
564.056	CDP-glucose	C15H25N3O16P2	153688	141445	135848	158714	165668	157137	143660	160506	0.895043	-0.159971
422.162	5-{[2-(3-methyl-4-oxo-2-phenyl-4H-chromene-8-carbonyloxy)ethyl]amino}pentanoic acid	C24H25NO6	113496	114070	111743	125327	131177	124570	113103	127025	0.890399	-0.167476
268.106	Histidinyl-Asparagine	C10H15N5O4	12906.9	13007.6	13490.4	14858.7	15882.3	13908.6	13135	14883.2	0.882536	-0.180273
160.985	Disodium succinate	C4H4Na2O4	54277	53039.7	51215.2	64475.9	59325.3	56466.4	52844	60089.2	0.879425	-0.185367
294.121	N6,N6-Dimethyladenosine	C12H17N5O4	34561.2	33620.2	37766.7	39641.5	40226.3	41257.5	35316	40375.1	0.874698	-0.193142
167.057	4-methanimidamido-1-methyl-1H-imidazole-5-carboxylic acid	C6H8N4O2	19538	17626.5	16607.9	20777.4	20931.3	20565.4	17924.2	20758.1	0.863479	-0.211766
228.146	2,4,6,8-Decatetraenoic acid dehydropiperidide	C15H19NO	109063	109099	119560	131107	144032	126925	112574	134021	0.83997	-0.25159
181.979	Se-Methylselenocysteine	C4H9NO2Se	224646	264072	270184	303014	313491	292648	252967	303051	0.834735	-0.26061
529.298	(S)-Nerolidol 3-O-[a-L-rhamnopyranosyl-(1->2)-b-D-glucopyranoside]	C27H46O10	61926.6	53381.8	56979.9	69290.3	71178.2	66248.8	57429.4	68905.8	0.833449	-0.262835
204.027	4,7-dihydroxy-2-carboxyquinoline	C10H7NO4	190469	178208	173410	213558	228891	214812	180696	219087	0.824768	-0.277939
293.079	gamma-L-Glutamyl-L-methionine sulfoxide	C10H18N2O6S	359856	358624	334512	413527	417269	449271	350997	426689	0.822608	-0.281724
280.105	3'-O-Methyladenosine	C11H15N5O4	93258.4	91694.6	95250.2	108672	116453	116361	93401.1	113829	0.82054	-0.285354
355.079	Sulindac	C20H17FO3S	56668.4	56007.6	59059.5	65395.4	73662.8	72258.4	57245.2	70438.8	0.812693	-0.299217
480.718	Tetrabromodiphenyl ethers	C12H6Br4O	37308	40535	43418.5	45386.5	52560.4	51291.7	40420.5	49746.2	0.812535	-0.299499
307.083	5-[2-hydroxy-3-(2,4,6-trihydroxyphenyl)propyl]benzene-1,2,3-triol	C15H16O7	2.96773e+06	2.79783e+06	2.67654e+06	3.60953e+06	3.69717e+06	3.13887e+06	2.81403e+06	3.48186e+06	0.808199	-0.307218
219.11	(2E)-N-(3-aminopropyl)-3-(4-hydroxyphenyl)prop-2-enimidic acid	C12H16N2O2	457355	460640	474125	587705	572522	562742	464040	574323	0.807977	-0.307613
264.078	Albendazole	C12H15N3O2S	10446.9	12174.9	11862.7	12903.8	15404	14484	11494.8	14263.9	0.805865	-0.31139
208.925	1,3,5-Trichloro-2-methoxybenzene	C7H5Cl3O	861768	921526	988177	1.16814e+06	1.11557e+06	1.17161e+06	923824	1.15177e+06	0.802088	-0.318167
370.235	Gentian Violet	C25H30N3	8674.05	7026.83	7596.39	10250.4	9243.65	9600.99	7765.75	9698.35	0.800729	-0.320613
309.079	{1,5,8-trimethyl-6H,7H,8H,9H-naphtho[2,1-b]furan-9-yl}oxidanesulfonic acid	C15H18O5S	115799	110327	107412	148377	132018	137241	111179	139212	0.798632	-0.324398
551.358	Cyclopassifloic acid E	C31H52O8	17196	17110.7	19307.8	24333.3	23346.8	19943.8	17871.5	22541.3	0.792835	-0.334908
503.301	Desglucocoroloside	C29H44O7	301785	297039	280994	387143	345471	380641	293273	371085	0.790312	-0.339506
118.025	1,2-Diacylglycerol-LD-PI-pool	C7H5NO	484579	519301	506996	651534	668747	601428	503625	640570	0.786214	-0.347005
512.064	{[3,4,5-trihydroxy-6-({7-hydroxy-5-oxo-2-[4-(sulfooxy)phenyl]-5H-chromen-3-yl}oxy)oxan-2-yl]methyl}oxidanium	C21H21O13S	173534	165691	163344	206115	221350	226088	167523	217851	0.768979	-0.378983
295.076	Phenytoin methylcatechol	C16H12N2O4	77037.5	79371.2	82347.6	109303	105970	96426.3	79585.4	103900	0.765983	-0.384615
301.056	Fludiazepam	C16H12ClFN2O	278737	338558	326985	451671	388571	392821	314760	411021	0.7658	-0.384961
111.03	1-(2H-1,2,3,4-tetrazol-2-yl)ethan-1-one	C3H4N4O	39564.3	37356.1	39137	49195.7	55761.7	46919.1	38685.8	50625.5	0.764156	-0.388061
243.086	threo-Syringoylglycerol	C11H16O6	296564	347922	323193	427350	410029	434723	322560	424034	0.760692	-0.394615
432.191	(4-{2-[(4-aminobutyl)(3-aminopropyl)carbamoyl]ethyl}-2,6-dimethoxyphenyl)oxidanesulfonic acid	C18H31N3O7S	447551	459983	431624	584120	630298	572328	446386	595582	0.749496	-0.416008
329.065	Desmethoxycentaureidin	C17H14O7	392185	369100	451006	555245	512801	559294	404097	542447	0.744952	-0.42478
379.988	N-Acetylgalactosamine 4,6-disulfate	C8H15NO12S2	52664.9	46069.5	53463.3	58834.7	70606.3	79917.5	50732.6	69786.2	0.726972	-0.460029
131.057	acetyl(methyl)propylsulfanium	C6H13OS	263965	247374	234838	341984	378658	326885	248726	349176	0.712323	-0.489397
278.04	2-Oxoticlopidine	C14H14ClNOS	970826	922120	949411	1.39758e+06	1.32929e+06	1.26691e+06	947452	1.33126e+06	0.711698	-0.490663
260.029	Dehydrogenated ticlopidine	C14H12ClNS	961040	910394	937842	1.3896e+06	1.32385e+06	1.25988e+06	936426	1.32444e+06	0.707035	-0.500147
157.036	Allantoin	C4H6N4O3	37680.4	36485.2	33990.1	47258.4	60274.4	47472	36051.9	51668.2	0.697758	-0.519202
317.988	2-(sulfooxy)-2-(2,3,5-trihydroxy-3H-indol-3-yl)acetic acid	C10H9NO9S	107260	123040	112622	175085	168973	150001	114307	164686	0.694091	-0.526802
298.077	{4-[2-(piperidin-2-yl)acetyl]phenyl}oxidanesulfonic acid	C13H17NO5S	9017.5	10380.9	12017.6	14588.8	15109.1	15750.6	10472	15149.5	0.691244	-0.532734
161.067	3-Mercapto-3-methyl-1-butyl acetate	C7H14O2S	89797.9	104081	77991.3	120004	145638	127688	90623.3	131110	0.6912	-0.532824
246.146	Lysyl-Threonine	C10H21N3O4	9928.52	10287.2	8554.78	13358.4	14024.2	14383.6	9590.18	13922.1	0.688847	-0.537745
264.944	2-(phosphonooxy)-3-(sulfooxy)propanoic acid	C3H7O10PS	16205.7	16844.1	17440.5	25555.3	24699.7	25386.5	16830.1	25213.8	0.667494	-0.583174
366.142	2-(hydroxymethyl)-5-[6-({[3-(hydroxymethyl)-3-methyloxiran-2-yl]methyl}amino)-9H-purin-9-yl]oxolane-3,4-diol	C15H21N5O6	15624.1	15601.6	15300.4	22762.9	24108.5	25059.8	15508.7	23977	0.646815	-0.628575
176.05	1-Isothiocyanato-3-phenylpropane	C10H11NS	255230	292015	248023	410965	454711	389111	265089	418262	0.633787	-0.657931
127.009	6-chloropyridin-3-amine	C5H5ClN2	57917.7	54868.4	38710.2	78665.1	69943.5	91349.9	50498.8	79986.1	0.631344	-0.663502
115.025	Diazenedicarboxamide	C2H4N4O2	3.98431e+06	3.98889e+06	3.62945e+06	5.82949e+06	7.24033e+06	5.59924e+06	3.86755e+06	6.22302e+06	0.621491	-0.686195
197.029	Nitrofurazone	C6H6N4O4	67630.9	82204.3	78563.1	126712	108393	132876	76132.8	122660	0.620679	-0.68808
125.013	Benzyl chloride	C7H7Cl	1.27647e+06	1.3849e+06	1.24391e+06	1.90426e+06	2.33849e+06	2.24171e+06	1.30176e+06	2.16149e+06	0.602252	-0.731562
175.047	Allantoic acid	C4H8N4O4	3.71109e+06	3.95972e+06	3.6043e+06	5.99986e+06	7.18858e+06	5.56431e+06	3.75837e+06	6.25092e+06	0.601251	-0.73396
514.343	3,4,5-trihydroxy-6-{[3-methyl-16-oxo-16-(pyrrolidin-1-yl)hexadecan-3-yl]oxy}oxane-2-carboxylic acid	C27H49NO8	21957.5	24235.1	20017.8	40843.7	36412.9	33201.9	22070.1	36819.5	0.599414	-0.738374
222.991	(2Z)-4-oxo-3-[(sulfooxy)methyl]pent-2-enoic acid	C6H8O7S	14055.6	13850.3	16529.8	26700.2	26612.2	20828.7	14811.9	24713.7	0.599338	-0.738557
192.026	SCHEMBL1885488	C9H7NO4	301647	294102	286568	503671	515698	475362	294106	498243	0.590285	-0.760515
421.015	(2Z)-2-{4-[(1E)-2-carboxyeth-1-en-1-yl]-2-(sulfooxy)phenoxy}-3-(3-hydroxyphenyl)prop-2-enoic acid	C18H14O10S	19336.2	16667	18506.7	26829.7	26858.3	38793.3	18170	30827.1	0.589417	-0.76264
254.988	[2-hydroxy-2-(3-hydroxy-4,5-dioxooxolan-2-yl)ethoxy]sulfonic acid	C6H8O9S	33284.3	29712.1	31545.9	57141.3	54989.9	49143.5	31514.1	53758.2	0.58622	-0.770487
182.972	Phosphohydroxypyruvic acid	C3H5O7P	189586	192107	216697	393786	274779	353940	199463	340835	0.585219	-0.772951
319.116	D-Fructosazine	C12H20N2O8	20450.9	26213.2	21569.3	38132.8	41275.4	37635.5	22744.4	39014.6	0.582973	-0.778498
344.082	4,5-dihydroxy-2-{[1-hydroxy-3-(4-hydroxy-3-methoxyphenyl)prop-2-en-1-ylidene]amino}benzoic acid	C17H15NO7	11119.6	13085.7	18851.9	24594.1	21251.6	28735.7	14352.4	24860.4	0.57732	-0.792558
413.199	5-hydroxy-8-(hydroxymethyl)-8-methyl-6-(2-methylbutanoyl)-4-pentyl-2H,8H-pyrano[2,3-f]chromen-2-one	C24H30O6	11276.1	9922.45	10326	20394.1	22724	13945.1	10508.2	19021	0.55245	-0.856083
152.032	2-(hydroxyamino)benzoic acid	C7H7NO3	51828.9	73403	54011.7	94443.3	140107	93564.9	59747.9	109372	0.546282	-0.872282
878.586	(2-aminoethoxy)[(2R)-2,3-bis({[11-(3,4-dimethyl-5-pentylfuran-2-yl)undecanoyl]oxy})propoxy]phosphinic acid	C49H86NO10P	6052.59	6120.21	7995.29	14817.7	10932.8	11392.9	6722.7	12381.1	0.54298	-0.881029
190.995	{[(2E,4Z)-6-oxohexa-2,4-dien-1-yl]oxy}sulfonic acid	C6H8O5S	122772	125787	119665	227390	222740	235400	122741	228510	0.537137	-0.896637
273.03	[(2S)-2,3,4,5,6-pentahydroxy-2-methylcyclohexyl]oxidanesulfonic acid	C7H14O9S	19724.8	17449.8	20713.6	46066.3	35646.8	26278.3	19296.1	35997.1	0.536046	-0.899572
840.492	Azaspiracid	C47H71NO12	5998.56	9239.82	7864.31	17608.8	14924	10960.2	7700.9	14497.7	0.531182	-0.912722
155.018	Furfuryl thioacetate	C7H8O2S	126891	129864	129451	241859	238421	248270	128735	242850	0.530103	-0.915657
198.977	Octafluorocyclobutane	C4F8	26107.1	24419.4	38828.4	61779.7	55650.6	55950.5	29785	57793.6	0.515368	-0.956324
393.095	6-[carboxy({[cyano(phenyl)methyl]-C-hydroxycarbonimidoyl})methyl]-3,4,5-trihydroxyoxane-2-carboxylic acid	C17H18N2O9	16547.6	13573.9	15671.2	35351.5	22950.4	30557.2	15264.2	29619.7	0.51534	-0.956404
212.977	2-Oxo-3-hydroxy-4-phosphobutanoic acid	C4H7O8P	55281.2	54219.5	54957.8	105575	103620	110981	54819.5	106725	0.513652	-0.961138
133.036	SCHEMBL8973586	C5H10O2S	907818	862955	885671	2.01545e+06	1.88027e+06	1.47307e+06	885481	1.7896e+06	0.494794	-1.0151
345.039	3,3'-Bisjuglone	C20H10O6	26403.7	24842.8	22308.7	50155.2	46707.7	51871.5	24518.4	49578.1	0.494541	-1.01584
864.57	(2-aminoethoxy)[(2R)-3-{[9-(3,4-dimethyl-5-pentylfuran-2-yl)nonanoyl]oxy}-2-{[13-(3-methyl-5-pentylfuran-2-yl)tridecanoyl]oxy}propoxy]phosphinic acid	C48H84NO10P	171068	65207.9	133591	304953	284451	225640	123289	271682	0.4538	-1.13987
363.057	Glucose isomerase from streptomyces rubiginosus	C17H17ClN2O3S	69062.4	66051.3	68868.1	154183	157734	151012	67993.9	154310	0.440633	-1.18235
557.204	Physalin I	C29H34O11	20015.3	7368.87	4862.18	85060.1	48662.9	33239.1	10748.8	55654	0.193136	-2.37231
Metabolomics data for enriched WT and LIPTER null hiPSC-CMs at day 40 of differentiation.
The raw data are acquired and aligned using the Compound Discover (3.0, Thermo) based on the m/z value and the retention time of the ion signals. Ions from both ESI- and ESI+ are merge and import into the SIMCA-P program (version 14.1) for multivariate analysis. A Principal Components Analysis (PCA) is first used as an unsupervised method for data visualization and outlier identification. Supervi…

## Sheet: Table 2
Gene_name	Gene_id	Gene_type	Chr	logFC.KO vs WT	logCPM.KO vs WT	P Value.KOvsWT	FDR.KOvsWT	LIPTER KO_n1.logCPM	LIPTER KO_n2.logCPM	WT1.logCPM	WT2.logCPM	LIPTER KO_n1.logRPKM	LIPTER KO_n2.logRPKM	WT1.logRPKM	WT2.logRPKM	LIPTER_KO_n1	LIPTER_KO_n2	WT1	WT2
ACTG2	ENSG00000163017.13	protein_coding	chr2;chr2;chr2;chr2;chr2;chr2;chr2;chr2;chr2;chr2;chr2;chr2;chr2;chr2;chr2;chr2;chr2;chr2;chr2;chr2;chr2;chr2;chr2;chr2;chr2;chr2;chr2;chr2;chr2;chr2;chr2;chr2;chr2;chr2;chr2;chr2;chr2;chr2;chr2;chr2;chr2;chr2;chr2;chr2;chr2;chr2;chr2;chr2;chr2;chr2;chr2;chr2;chr2;chr2;chr2	4.63184	6.00408	2.46455e-15	4.55892e-11	7.75567	4.82616	3.48729	-0.105	5.8255	2.89599	1.55712	-2.03517	6083	723	216	20
CPA4	ENSG00000128510.12	protein_coding	chr7;chr7;chr7;chr7;chr7;chr7;chr7;chr7;chr7;chr7;chr7;chr7;chr7;chr7;chr7;chr7;chr7;chr7;chr7;chr7;chr7;chr7;chr7;chr7;chr7;chr7;chr7;chr7;chr7;chr7;chr7;chr7;chr7;chr7;chr7;chr7;chr7;chr7;chr7;chr7;chr7;chr7;chr7;chr7;chr7;chr7;chr7;chr7;chr7;chr7;chr7;chr7;chr7;chr7;chr7;chr7;chr7;chr7;chr7;chr7;chr7;chr7;chr7;chr7;chr7;chr7;chr7;chr7;chr7;chr7;chr7	4.18391	6.22164	8.59475e-14	7.94928e-10	8.03461	4.51913	3.53296	0.758898	6.04984	2.53436	1.54819	-1.22587	7381	584	223	38
DHRS9	ENSG00000073737.16	protein_coding	chr2;chr2;chr2;chr2;chr2;chr2;chr2;chr2;chr2;chr2;chr2;chr2;chr2;chr2;chr2;chr2;chr2;chr2;chr2;chr2;chr2;chr2;chr2;chr2;chr2;chr2;chr2;chr2;chr2;chr2;chr2;chr2;chr2;chr2;chr2;chr2;chr2;chr2;chr2;chr2;chr2;chr2;chr2;chr2	4.20324	6.606	1.79037e-13	1.10394e-09	8.45343	4.53869	3.79642	0.896557	6.54654	2.6318	1.88953	-1.01033	9868	592	268	42
LINC00881	ENSG00000241135.6	lncRNA	chr3;chr3;chr3;chr3;chr3;chr3;chr3;chr3;chr3;chr3;chr3;chr3;chr3;chr3;chr3;chr3;chr3;chr3;chr3;chr3;chr3;chr3;chr3;chr3;chr3;chr3;chr3;chr3;chr3;chr3;chr3;chr3;chr3	-4.47465	5.77062	1.66181e-12	7.68505e-09	0.367589	3.53896	5.4975	7.32474	-1.6782	1.49317	3.45171	5.27895	34	295	875	3783
DCN	ENSG00000011465.17	protein_coding	chr12;chr12;chr12;chr12;chr12;chr12;chr12;chr12;chr12;chr12;chr12;chr12;chr12;chr12;chr12;chr12;chr12;chr12;chr12;chr12;chr12;chr12;chr12;chr12;chr12;chr12;chr12;chr12;chr12;chr12;chr12;chr12;chr12;chr12;chr12;chr12;chr12;chr12;chr12;chr12;chr12;chr12;chr12;chr12;chr12;chr12;chr12;chr12;chr12;chr12;chr12;chr12;chr12;chr12;chr12;chr12;chr12;chr12;chr12;chr12;chr12;chr12;chr12;chr12;chr12;chr12;chr…	3.70677	8.2639	4.02097e-12	1.4876e-08	10.0218	6.6182	6.40085	2.83916	6.37237	2.96882	2.75147	-0.810229	29269	2509	1638	167
NNMT	ENSG00000166741.7	protein_coding	chr11;chr11;chr11;chr11;chr11;chr11;chr11;chr11;chr11;chr11;chr11;chr11;chr11;chr11;chr11;chr11;chr11;chr11;chr11;chr11;chr11;chr11;chr11	3.65132	6.61395	7.5143e-11	2.31666e-07	8.39679	5.00201	4.23586	1.91365	6.85132	3.45654	2.69039	0.368172	9488	817	364	87
LOX	ENSG00000113083.14	protein_coding	chr5;chr5;chr5;chr5;chr5;chr5;chr5;chr5;chr5;chr5;chr5;chr5;chr5;chr5;chr5;chr5;chr5;chr5;chr5;chr5;chr5;chr5;chr5;chr5;chr5;chr5;chr5;chr5;chr5;chr5;chr5;chr5;chr5;chr5;chr5;chr5;chr5	3.49601	8.08293	1.19958e-10	3.16999e-07	9.71034	7.15742	6.5543	3.32714	7.23863	4.68571	4.08259	0.855428	23586	3647	1822	235
INHBA	ENSG00000122641.11	protein_coding	chr7;chr7;chr7;chr7;chr7;chr7;chr7;chr7;chr7;chr7;chr7;chr7;chr7;chr7;chr7	3.15319	7.6517	5.62644e-10	1.30097e-06	9.24654	6.818	6.16839	3.59831	6.19621	3.76768	3.11807	0.547986	17101	2882	1394	284
LUM	ENSG00000139329.5	protein_coding	chr12;chr12;chr12;chr12;chr12;chr12;chr12;chr12;chr12	3.26252	8.32708	6.64275e-10	1.36531e-06	10.0424	6.59679	6.9563	3.16628	8.62502	5.17941	5.53892	1.7489	29691	2472	2408	210
COL8A1	ENSG00000144810.16	protein_coding	chr3;chr3;chr3;chr3;chr3;chr3;chr3;chr3;chr3;chr3;chr3;chr3;chr3;chr3;chr3;chr3;chr3;chr3;chr3;chr3;chr3;chr3;chr3;chr3;chr3;chr3;chr3;chr3;chr3;chr3;chr3;chr3;chr3;chr3;chr3;chr3	3.54109	8.62183	2.34612e-09	4.33985e-06	10.293	7.79071	6.13704	4.87112	7.05912	4.55682	2.90316	1.63724	35324	5658	1364	689
CDKN2B	ENSG00000147883.12	protein_coding	chr9;chr9;chr9;chr9;chr9	3.15302	7.21156	2.64944e-09	4.4554e-06	8.93152	5.76092	5.4005	3.00818	6.93152	3.76092	3.4005	1.00818	13746	1384	818	188
CEMIP	ENSG00000103888.17	protein_coding	chr15;chr15;chr15;chr15;chr15;chr15;chr15;chr15;chr15;chr15;chr15;chr15;chr15;chr15;chr15;chr15;chr15;chr15;chr15;chr15;chr15;chr15;chr15;chr15;chr15;chr15;chr15;chr15;chr15;chr15;chr15;chr15;chr15;chr15;chr15;chr15;chr15;chr15;chr15;chr15;chr15;chr15;chr15;chr15;chr15;chr15;chr15;chr15;chr15;chr15;chr15;chr15;chr15;chr15;chr15;chr15;chr15;chr15;chr15;chr15;chr15;chr15;chr15;chr15;chr15;chr15;chr…	4.05321	6.74667	3.00848e-09	4.63758e-06	8.53111	5.42884	3.46726	2.42683	5.60113	2.49886	0.537277	-0.503153	10414	1099	213	125
COL9A1	ENSG00000112280.16	protein_coding	chr6;chr6;chr6;chr6;chr6;chr6;chr6;chr6;chr6;chr6;chr6;chr6;chr6;chr6;chr6;chr6;chr6;chr6;chr6;chr6;chr6;chr6;chr6;chr6;chr6;chr6;chr6;chr6;chr6;chr6;chr6;chr6;chr6;chr6;chr6;chr6;chr6;chr6;chr6;chr6;chr6;chr6;chr6;chr6;chr6;chr6;chr6;chr6;chr6;chr6;chr6;chr6;chr6;chr6;chr6;chr6;chr6;chr6;chr6;chr6;chr6;chr6;chr6;chr6;chr6;chr6;chr6;chr6;chr6;chr6;chr6;chr6;chr6;chr6;chr6;chr6;chr6;chr6;chr6;chr6…	-3.42693	4.38121	5.43102e-09	7.72792e-06	1.63294	2.01219	4.90809	5.53138	-1.22305	-0.843802	2.0521	2.67539	85	101	581	1090
KRT7	ENSG00000135480.16	protein_coding	chr12;chr12;chr12;chr12;chr12;chr12;chr12;chr12;chr12;chr12;chr12;chr12;chr12;chr12;chr12;chr12;chr12;chr12;chr12;chr12;chr12;chr12;chr12;chr12;chr12;chr12;chr12;chr12;chr12;chr12;chr12;chr12;chr12;chr12;chr12;chr12;chr12;chr12;chr12;chr12;chr12;chr12;chr12;chr12;chr12;chr12;chr12;chr12;chr12;chr12	3.59155	5.55649	7.46017e-09	9.85701e-06	7.20807	4.28732	4.3052	0.0207907	5.20843	2.28768	2.30556	-1.97885	4161	497	382	22
HIST1H3C	ENSG00000287080.1	protein_coding	chr6	-7.93577	2.1138	8.75569e-09	1.07975e-05	-3.0805	-3.59594	0.915678	3.93034	-1.95706	-2.4725	2.03911	5.05378	1	0	35	358
COL1A1	ENSG00000108821.13	protein_coding	chr17;chr17;chr17;chr17;chr17;chr17;chr17;chr17;chr17;chr17;chr17;chr17;chr17;chr17;chr17;chr17;chr17;chr17;chr17;chr17;chr17;chr17;chr17;chr17;chr17;chr17;chr17;chr17;chr17;chr17;chr17;chr17;chr17;chr17;chr17;chr17;chr17;chr17;chr17;chr17;chr17;chr17;chr17;chr17;chr17;chr17;chr17;chr17;chr17;chr17;chr17;chr17;chr17;chr17;chr17;chr17;chr17;chr17;chr17;chr17;chr17;chr17;chr17;chr17;chr17;chr17;chr…	3.36229	11.5118	1.18329e-08	1.36803e-05	13.1467	10.7398	9.4259	7.73673	9.85115	7.44419	6.13033	4.44115	255358	43708	13345	5034
MME	ENSG00000196549.10	protein_coding	chr3;chr3;chr3;chr3;chr3;chr3;chr3;chr3;chr3;chr3;chr3;chr3;chr3;chr3;chr3;chr3;chr3;chr3;chr3;chr3;chr3;chr3;chr3;chr3;chr3;chr3;chr3;chr3;chr3;chr3;chr3;chr3;chr3;chr3;chr3;chr3;chr3;chr3;chr3;chr3;chr3;chr3;chr3;chr3;chr3;chr3;chr3;chr3;chr3;chr3;chr3;chr3;chr3;chr3;chr3;chr3;chr3;chr3;chr3;chr3;chr3;chr3;chr3;chr3;chr3;chr3;chr3;chr3;chr3;chr3;chr3;chr3;chr3;chr3;chr3;chr3;chr3;chr3;chr3;chr3…	3.51292	5.60246	2.04755e-08	2.22797e-05	7.20321	4.5888	4.43116	0.34329	3.93718	1.32276	1.16513	-2.92275	4147	613	417	28
SLC22A3	ENSG00000146477.6	protein_coding	chr6;chr6;chr6;chr6;chr6;chr6;chr6;chr6;chr6;chr6;chr6	4.00937	3.6892	5.88275e-08	6.04551e-05	5.4761	2.09378	1.20084	-1.24625	3.78278	0.400464	-0.492475	-2.93957	1251	107	43	8
EFEMP1	ENSG00000115380.20	protein_coding	chr2;chr2;chr2;chr2;chr2;chr2;chr2;chr2;chr2;chr2;chr2;chr2;chr2;chr2;chr2;chr2;chr2;chr2;chr2;chr2;chr2;chr2;chr2;chr2;chr2;chr2;chr2;chr2;chr2;chr2;chr2;chr2;chr2;chr2;chr2;chr2;chr2;chr2;chr2;chr2;chr2;chr2;chr2;chr2;chr2;chr2;chr2;chr2;chr2;chr2;chr2;chr2;chr2;chr2;chr2;chr2;chr2;chr2;chr2;chr2;chr2;chr2;chr2;chr2;chr2;chr2;chr2;chr2;chr2;chr2;chr2;chr2;chr2;chr2;chr2;chr2;chr2;chr2;chr2;chr2…	3.78367	8.60567	1.02226e-07	9.95251e-05	10.424	6.89448	5.54605	4.2166	8.43775	4.90825	3.55982	2.23037	38681	3039	905	437
GLIPR1	ENSG00000139278.10	protein_coding	chr12;chr12;chr12;chr12;chr12;chr12;chr12;chr12;chr12;chr12;chr12;chr12;chr12;chr12;chr12;chr12;chr12;chr12;chr12;chr12	3.23385	7.24334	1.2575e-07	0.000116307	8.86747	6.54212	4.81079	4.14242	6.23288	3.90752	2.17619	1.50783	13149	2380	543	415
OSMR	ENSG00000145623.13	protein_coding	chr5;chr5;chr5;chr5;chr5;chr5;chr5;chr5;chr5;chr5;chr5;chr5;chr5;chr5;chr5;chr5;chr5;chr5;chr5;chr5;chr5;chr5;chr5;chr5;chr5;chr5;chr5;chr5;chr5;chr5;chr5;chr5;chr5;chr5;chr5;chr5	2.61581	6.16859	1.69584e-07	0.000149379	7.45231	6.19069	4.73184	3.69112	4.60953	3.34791	1.88906	0.848345	4929	1865	514	303
GDF6	ENSG00000156466.10	protein_coding	chr8;chr8;chr8;chr8;chr8;chr8;chr8;chr8;chr8	3.12153	5.98539	2.19714e-07	0.00018474	7.78663	3.83234	3.94864	1.50375	5.89443	1.94014	2.05644	-0.388447	6215	362	298	65
WFDC21P	ENSG00000261040.7	transcribed_unitary_pseudogene	chr17;chr17;chr17;chr17;chr17;chr17;chr17;chr17;chr17;chr17;chr17;chr17;chr17;chr17;chr17;chr17;chr17;chr17;chr17;chr17;chr17;chr17;chr17;chr17;chr17;chr17;chr17;chr17;chr17;chr17;chr17	6.03332	1.83194	3.23988e-07	0.000260571	3.51246	1.20952	-1.55478	-3.59594	3.37627	1.07333	-1.69097	-3.73213	319	57	5	0
FAP	ENSG00000078098.14	protein_coding	chr2;chr2;chr2;chr2;chr2;chr2;chr2;chr2;chr2;chr2;chr2;chr2;chr2;chr2;chr2;chr2;chr2;chr2;chr2;chr2;chr2;chr2;chr2;chr2;chr2;chr2;chr2;chr2;chr2;chr2;chr2;chr2;chr2;chr2;chr2;chr2;chr2;chr2;chr2;chr2;chr2;chr2;chr2;chr2;chr2;chr2;chr2;chr2;chr2;chr2;chr2;chr2;chr2;chr2;chr2;chr2;chr2;chr2;chr2;chr2;chr2;chr2;chr2;chr2;chr2;chr2;chr2;chr2;chr2;chr2;chr2;chr2;chr2;chr2;chr2;chr2;chr2;chr2;chr2;chr2…	2.75701	5.56085	3.56278e-07	0.000274601	7.1938	4.40121	4.09938	2.02293	4.39305	1.60047	1.29864	-0.777813	4120	538	331	94
C1R	ENSG00000159403.18	protein_coding	chr12;chr12;chr12;chr12;chr12;chr12;chr12;chr12;chr12;chr12;chr12;chr12;chr12;chr12;chr12;chr12;chr12;chr12;chr12;chr12;chr12;chr12;chr12;chr12;chr12;chr12;chr12;chr12;chr12;chr12;chr12;chr12;chr12;chr12;chr12;chr12;chr12;chr12;chr12;chr12;chr12;chr12;chr12;chr12;chr12;chr12;chr12;chr12;chr12;chr12;chr12;chr12;chr12;chr12;chr12;chr12;chr12;chr12;chr12;chr12;chr12;chr12;chr12;chr12;chr12;chr12;chr…	2.6958	5.26791	3.99106e-07	0.000295307	6.69449	4.82017	4.1999	1.94572	4.15769	2.28338	1.6631	-0.591075	2914	720	355	89
DSC3	ENSG00000134762.17	protein_coding	chr18;chr18;chr18;chr18;chr18;chr18;chr18;chr18;chr18;chr18;chr18;chr18;chr18;chr18;chr18;chr18;chr18;chr18;chr18;chr18;chr18;chr18;chr18;chr18;chr18;chr18;chr18;chr18;chr18;chr18;chr18;chr18;chr18;chr18;chr18;chr18;chr18;chr18;chr18	2.99628	6.57859	4.73452e-07	0.000336843	8.21355	5.709	4.43804	3.50989	5.26888	2.76433	1.49337	0.565218	8356	1335	419	267
SERPINE1	ENSG00000106366.8	protein_coding	chr7;chr7;chr7;chr7;chr7;chr7;chr7;chr7;chr7	2.74686	8.6075	5.43104e-07	0.000372087	9.84807	8.80389	6.64401	6.51613	8.17452	7.13033	4.97045	4.84258	25949	11422	1939	2159
CPLX2	ENSG00000145920.15	protein_coding	chr5;chr5;chr5;chr5;chr5;chr5;chr5;chr5;chr5;chr5;chr5;chr5;chr5;chr5;chr5;chr5;chr5;chr5;chr5;chr5;chr5;chr5;chr5;chr5;chr5;chr5;chr5;chr5;chr5;chr5;chr5;chr5;chr5;chr5;chr5;chr5;chr5;chr5;chr5;chr5	-5.68882	2.23667	6.5023e-07	0.00042957	-1.07899	-3.59594	4.13367	-0.172262	-3.89046	-6.40741	1.3222	-2.98373	11	0	339	19
PTX3	ENSG00000163661.4	protein_coding	chr3;chr3;chr3	2.57493	6.43642	8.31275e-07	0.000530239	7.45815	6.91987	4.44488	4.78952	6.54435	6.00607	3.53109	3.87572	4949	3093	421	651
GBP1	ENSG00000117228.10	protein_coding	chr1;chr1;chr1;chr1;chr1;chr1;chr1;chr1;chr1;chr1;chr1;chr1;chr1;chr1;chr1;chr1;chr1;chr1;chr1;chr1;chr1;chr1;chr1;chr1;chr1;chr1;chr1	2.87982	4.29931	9.16396e-07	0.000558337	5.62576	4.33004	2.59952	1.64721	3.34421	2.04849	0.317972	-0.63434	1388	512	116	72
MSC	ENSG00000178860.8	protein_coding	chr8;chr8;chr8;chr8;chr8;chr8	3.41977	3.99559	9.35693e-07	0.000558337	5.74329	2.54436	1.75745	-0.105	4.66399	1.46507	0.678155	-1.18429	1506	147	64	20
CCDC80	ENSG00000091986.15	protein_coding	chr3;chr3;chr3;chr3;chr3;chr3;chr3;chr3;chr3;chr3;chr3;chr3;chr3;chr3;chr3;chr3;chr3;chr3;chr3;chr3;chr3;chr3;chr3;chr3;chr3;chr3;chr3;chr3;chr3;chr3;chr3;chr3;chr3;chr3;chr3;chr3	3.34695	9.76221	1.0832e-06	0.000626156	11.5675	7.91447	7.22684	5.56532	7.85922	4.20617	3.51854	1.85703	85458	6165	2905	1116
THBS2	ENSG00000186340.15	protein_coding	chr6;chr6;chr6;chr6;chr6;chr6;chr6;chr6;chr6;chr6;chr6;chr6;chr6;chr6;chr6;chr6;chr6;chr6;chr6;chr6;chr6;chr6;chr6;chr6;chr6;chr6;chr6;chr6;chr6;chr6;chr6;chr6;chr6;chr6;chr6;chr6;chr6;chr6;chr6;chr6;chr6;chr6;chr6;chr6;chr6;chr6;chr6;chr6;chr6;chr6;chr6;chr6;chr6;chr6;chr6;chr6;chr6;chr6;chr6;chr6;chr6;chr6;chr6;chr6;chr6;chr6;chr6;chr6;chr6;chr6;chr6;chr6;chr6;chr6;chr6;chr6;chr6;chr6;chr6	2.61606	6.76117	1.16292e-06	0.00065187	8.48524	4.80814	5.34853	2.74203	5.80446	2.12736	2.66776	0.0612548	10088	714	789	156
CCN2	ENSG00000118523.6	protein_coding	chr6;chr6;chr6;chr6;chr6	3.01378	9.19934	1.25005e-06	0.000680103	10.8389	8.32129	7.03947	6.09596	9.61359	7.09602	5.8142	4.87068	51570	8174	2551	1613
ADGRA2	ENSG00000020181.17	protein_coding	chr8;chr8;chr8;chr8;chr8;chr8;chr8;chr8;chr8;chr8;chr8;chr8;chr8;chr8;chr8;chr8;chr8;chr8;chr8;chr8;chr8;chr8;chr8;chr8;chr8;chr8;chr8;chr8;chr8;chr8;chr8;chr8;chr8;chr8;chr8;chr8;chr8;chr8;chr8;chr8;chr8	2.88759	7.90221	1.29816e-06	0.000681472	9.63617	6.31001	5.9857	4.19675	6.8163	3.49014	3.16583	1.37687	22404	2026	1228	431
COL15A1	ENSG00000204291.11	protein_coding	chr9;chr9;chr9;chr9;chr9;chr9;chr9;chr9;chr9;chr9;chr9;chr9;chr9;chr9;chr9;chr9;chr9;chr9;chr9;chr9;chr9;chr9;chr9;chr9;chr9;chr9;chr9;chr9;chr9;chr9;chr9;chr9;chr9;chr9;chr9;chr9;chr9;chr9;chr9;chr9;chr9;chr9;chr9;chr9;chr9;chr9;chr9;chr9;chr9;chr9;chr9;chr9;chr9;chr9;chr9;chr9;chr9;chr9;chr9;chr9;chr9;chr9;chr9;chr9;chr9;chr9;chr9;chr9;chr9;chr9;chr9;chr9;chr9;chr9;chr9;chr9;chr9;chr9;chr9;chr9…	2.97507	4.77052	1.32803e-06	0.000681472	6.15633	4.7316	2.51099	2.46052	3.42233	1.9976	-0.223016	-0.273482	2006	677	109	128
BDNF	ENSG00000176697.19	protein_coding	chr11;chr11;chr11;chr11;chr11;chr11;chr11;chr11;chr11;chr11;chr11;chr11;chr11;chr11;chr11;chr11;chr11;chr11;chr11;chr11;chr11;chr11;chr11;chr11;chr11;chr11;chr11;chr11;chr11;chr11;chr11;chr11;chr11;chr11;chr11;chr11;chr11;chr11;chr11;chr11;chr11;chr11;chr11	2.7613	4.53561	1.36309e-06	0.000681472	6.0177	3.85981	3.53296	0.863354	3.06537	0.907476	0.58063	-2.08898	1822	369	223	41
LINC01614	ENSG00000230838.1	lncRNA	chr2;chr2	3.54734	3.69886	1.42681e-06	0.000694555	5.36983	2.82485	1.26412	0.0207907	5.99577	3.45078	1.89006	0.646725	1162	179	45	22
BGN	ENSG00000182492.16	protein_coding	chrX;chrX;chrX;chrX;chrX;chrX;chrX;chrX;chrX;chrX;chrX;chrX;chrX;chrX;chrX;chrX;chrX;chrX;chrX;chrX;chrX;chrX;chrX;chrX;chrX;chrX;chrX;chrX;chrX;chrX;chrX;chrX	2.68907	5.05656	1.53663e-06	0.000728834	6.67757	3.95386	3.56473	1.7416	5.41213	2.68843	2.29929	0.476159	2880	394	228	77
ZNF469	ENSG00000225614.3	protein_coding	chr16;chr16;chr16;chr16;chr16	2.75841	4.34316	1.84365e-06	0.000852597	5.69366	4.26401	2.78355	1.70458	1.91293	0.483275	-0.997183	-2.07615	1455	489	132	75
NDST4	ENSG00000138653.9	protein_coding	chr4;chr4;chr4;chr4;chr4;chr4;chr4;chr4;chr4;chr4;chr4;chr4;chr4;chr4;chr4;chr4;chr4;chr4;chr4;chr4;chr4;chr4;chr4;chr4;chr4;chr4;chr4;chr4;chr4;chr4;chr4;chr4;chr4;chr4;chr4;chr4;chr4;chr4;chr4;chr4;chr4;chr4;chr4;chr4;chr4;chr4;chr4;chr4	-3.77554	2.98552	2.51553e-06	0.00113493	-1.31354	1.05511	2.41667	4.57811	-3.20846	-0.839803	0.521751	2.6832	9	51	102	562
ICAM1	ENSG00000090339.9	protein_coding	chr19;chr19;chr19;chr19;chr19;chr19;chr19;chr19;chr19;chr19;chr19;chr19;chr19;chr19;chr19;chr19;chr19;chr19;chr19;chr19	2.57099	4.82004	2.99478e-06	0.00131899	5.47495	5.69925	3.25002	2.80459	3.68919	3.91349	1.46426	1.01883	1250	1326	183	163
ELN	ENSG00000049540.17	protein_coding	chr7;chr7;chr7;chr7;chr7;chr7;chr7;chr7;chr7;chr7;chr7;chr7;chr7;chr7;chr7;chr7;chr7;chr7;chr7;chr7;chr7;chr7;chr7;chr7;chr7;chr7;chr7;chr7;chr7;chr7;chr7;chr7;chr7;chr7;chr7;chr7;chr7;chr7;chr7;chr7;chr7;chr7;chr7;chr7;chr7;chr7;chr7;chr7;chr7;chr7;chr7;chr7;chr7;chr7;chr7;chr7;chr7;chr7;chr7;chr7;chr7;chr7;chr7;chr7;chr7;chr7;chr7;chr7;chr7;chr7;chr7;chr7;chr7;chr7;chr7;chr7;chr7;chr7;chr7;chr7…	2.64197	5.19152	3.36877e-06	0.0014492	6.97014	1.32666	4.14212	-0.866151	4.26041	-1.38307	1.43239	-3.57588	3528	62	341	11
FRMD6	ENSG00000139926.15	protein_coding	chr14;chr14;chr14;chr14;chr14;chr14;chr14;chr14;chr14;chr14;chr14;chr14;chr14;chr14;chr14;chr14;chr14;chr14;chr14;chr14;chr14;chr14;chr14;chr14;chr14;chr14;chr14;chr14;chr14;chr14;chr14;chr14;chr14;chr14;chr14;chr14;chr14;chr14;chr14;chr14;chr14;chr14;chr14;chr14;chr14;chr14;chr14;chr14;chr14;chr14;chr14;chr14;chr14;chr14;chr14;chr14;chr14;chr14;chr14;chr14;chr14;chr14;chr14;chr14;chr14;chr14;chr…	2.30681	7.18523	4.82694e-06	0.00202929	8.62611	6.61935	5.99038	4.64802	5.391	3.38424	2.75527	1.41291	11123	2511	1232	590
PCDH10	ENSG00000138650.9	protein_coding	chr4;chr4;chr4;chr4;chr4;chr4;chr4;chr4;chr4	2.67241	7.16682	4.95873e-06	0.00203837	8.75385	6.34515	5.31904	4.44417	5.4059	2.9972	1.97109	1.09622	12153	2076	773	512
INMT	ENSG00000241644.2	protein_coding	chr7;chr7;chr7;chr7;chr7;chr7;chr7;chr7;chr7;chr7;chr7;chr7	3.77696	4.90967	5.98262e-06	0.0024058	6.82946	1.20952	1.82196	-0.866151	5.07414	-0.545796	0.0666408	-2.62147	3200	57	67	11
AC006062.1	ENSG00000287171.1	lncRNA	chrX;chrX;chrX;chrX;chrX	3.46738	3.33339	6.23242e-06	0.00245292	5.08893	1.39263	1.71278	-1.76377	3.06177	-0.634521	-0.314372	-3.79092	956	65	62	5
DLK1	ENSG00000185559.16	protein_coding	chr14;chr14;chr14;chr14;chr14;chr14;chr14;chr14;chr14;chr14;chr14;chr14;chr14;chr14;chr14;chr14;chr14;chr14;chr14;chr14;chr14;chr14	2.86121	6.19512	7.14579e-06	0.00275381	7.53944	5.75884	5.6129	1.9615	5.14795	3.36735	3.22141	-0.429993	5236	1382	948	90
IL1R1	ENSG00000115594.12	protein_coding	chr2;chr2;chr2;chr2;chr2;chr2;chr2;chr2;chr2;chr2;chr2;chr2;chr2;chr2;chr2;chr2;chr2;chr2;chr2;chr2;chr2;chr2;chr2;chr2;chr2;chr2;chr2;chr2;chr2;chr2;chr2;chr2;chr2;chr2;chr2;chr2;chr2;chr2;chr2;chr2;chr2;chr2;chr2;chr2;chr2;chr2;chr2;chr2;chr2;chr2;chr2;chr2;chr2;chr2;chr2;chr2;chr2;chr2;chr2;chr2;chr2;chr2;chr2;chr2;chr2;chr2;chr2;chr2;chr2;chr2;chr2;chr2;chr2;chr2;chr2;chr2;chr2;chr2;chr2;chr2…	2.8587	7.09227	7.49453e-06	0.00282926	8.56492	6.78716	4.74021	4.90006	5.73244	3.95468	1.90773	2.06758	10661	2821	517	703
EDIL3	ENSG00000164176.13	protein_coding	chr5;chr5;chr5;chr5;chr5;chr5;chr5;chr5;chr5;chr5;chr5;chr5;chr5;chr5;chr5;chr5;chr5;chr5;chr5;chr5;chr5;chr5;chr5;chr5;chr5;chr5;chr5;chr5;chr5;chr5	2.40457	8.38792	8.08933e-06	0.00299273	10.0642	6.5997	7.19928	4.66257	7.52189	4.05744	4.65702	2.12031	30142	2477	2850	596
THBS1	ENSG00000137801.10	protein_coding	chr15;chr15;chr15;chr15;chr15;chr15;chr15;chr15;chr15;chr15;chr15;chr15;chr15;chr15;chr15;chr15;chr15;chr15;chr15;chr15;chr15;chr15;chr15;chr15;chr15;chr15;chr15;chr15;chr15;chr15;chr15;chr15;chr15;chr15;chr15;chr15;chr15;chr15;chr15;chr15;chr15	2.44851	10.7256	8.59863e-06	0.00311877	11.8018	11.0885	9.11398	8.87967	8.60678	7.89349	5.91895	5.68464	100527	55661	10750	11119
COL1A2	ENSG00000164692.17	protein_coding	chr7;chr7;chr7;chr7;chr7;chr7;chr7;chr7;chr7;chr7;chr7;chr7;chr7;chr7;chr7;chr7;chr7;chr7;chr7;chr7;chr7;chr7;chr7;chr7;chr7;chr7;chr7;chr7;chr7;chr7;chr7;chr7;chr7;chr7;chr7;chr7;chr7;chr7;chr7;chr7;chr7;chr7;chr7;chr7;chr7;chr7;chr7;chr7;chr7;chr7;chr7;chr7;chr7;chr7;chr7;chr7;chr7;chr7;chr7;chr7;chr7;chr7;chr7;chr7;chr7;chr7;chr7;chr7;chr7;chr7;chr7;chr7;chr7;chr7;chr7;chr7;chr7;chr7;chr7;chr7…	2.91712	12.3453	9.12711e-06	0.0032468	13.9558	11.5619	10.2283	9.4554	10.4761	8.08219	6.74856	5.97565	447423	77280	23275	16573
COL6A3	ENSG00000163359.15	protein_coding	chr2;chr2;chr2;chr2;chr2;chr2;chr2;chr2;chr2;chr2;chr2;chr2;chr2;chr2;chr2;chr2;chr2;chr2;chr2;chr2;chr2;chr2;chr2;chr2;chr2;chr2;chr2;chr2;chr2;chr2;chr2;chr2;chr2;chr2;chr2;chr2;chr2;chr2;chr2;chr2;chr2;chr2;chr2;chr2;chr2;chr2;chr2;chr2;chr2;chr2;chr2;chr2;chr2;chr2;chr2;chr2;chr2;chr2;chr2;chr2;chr2;chr2;chr2;chr2;chr2;chr2;chr2;chr2;chr2;chr2;chr2;chr2;chr2;chr2;chr2;chr2;chr2;chr2;chr2;chr2…	2.50429	9.67158	9.42497e-06	0.00328949	10.7095	10.1079	7.70136	8.108	6.41426	5.81271	3.40615	3.81279	47146	28206	4037	6512
CD248	ENSG00000174807.4	protein_coding	chr11	2.7462	3.99461	1.05762e-05	0.00362295	5.38708	3.79623	2.45785	1.29548	4.03601	2.44517	1.10678	-0.0555804	1176	353	105	56
EHD2	ENSG00000024422.12	protein_coding	chr19;chr19;chr19;chr19;chr19;chr19;chr19;chr19;chr19;chr19;chr19;chr19;chr19;chr19;chr19;chr19;chr19;chr19;chr19	2.43441	4.87343	1.16268e-05	0.00391042	6.33006	4.34955	3.48729	2.35698	4.38745	2.40694	1.54468	0.414371	2263	519	216	119
ALDH1L2	ENSG00000136010.14	protein_coding	chr12;chr12;chr12;chr12;chr12;chr12;chr12;chr12;chr12;chr12;chr12;chr12;chr12;chr12;chr12;chr12;chr12;chr12;chr12;chr12;chr12;chr12;chr12;chr12;chr12;chr12;chr12;chr12;chr12;chr12;chr12;chr12;chr12;chr12;chr12;chr12;chr12;chr12;chr12;chr12;chr12;chr12;chr12;chr12;chr12;chr12;chr12;chr12;chr12;chr12;chr12;chr12;chr12;chr12;chr12;chr12;chr12;chr12;chr12;chr12;chr12;chr12;chr12;chr12;chr12;chr12;chr…	2.24513	5.56404	1.22859e-05	0.0040583	6.80263	5.51282	4.3892	3.44964	3.55576	2.26596	1.14234	0.20278	3141	1165	405	256
KCNE4	ENSG00000152049.6	protein_coding	chr2;chr2;chr2;chr2;chr2;chr2	2.9329	5.65439	1.25563e-05	0.00407484	7.38432	4.20096	3.45375	2.30846	5.34028	2.15691	1.4097	0.264417	4702	468	211	115
COL4A4	ENSG00000081052.12	protein_coding	chr2;chr2;chr2;chr2;chr2;chr2;chr2;chr2;chr2;chr2;chr2;chr2;chr2;chr2;chr2;chr2;chr2;chr2;chr2;chr2;chr2;chr2;chr2;chr2;chr2;chr2;chr2;chr2;chr2;chr2;chr2;chr2;chr2;chr2;chr2;chr2;chr2;chr2;chr2;chr2;chr2;chr2;chr2;chr2;chr2;chr2;chr2;chr2;chr2;chr2;chr2;chr2;chr2;chr2;chr2;chr2;chr2;chr2;chr2;chr2;chr2;chr2;chr2	2.70908	3.97823	1.36445e-05	0.00433299	5.46454	3.33596	2.84692	0.606705	2.13169	0.00310466	-0.485928	-2.72615	1241	256	138	34
MYOF	ENSG00000138119.17	protein_coding	chr10;chr10;chr10;chr10;chr10;chr10;chr10;chr10;chr10;chr10;chr10;chr10;chr10;chr10;chr10;chr10;chr10;chr10;chr10;chr10;chr10;chr10;chr10;chr10;chr10;chr10;chr10;chr10;chr10;chr10;chr10;chr10;chr10;chr10;chr10;chr10;chr10;chr10;chr10;chr10;chr10;chr10;chr10;chr10;chr10;chr10;chr10;chr10;chr10;chr10;chr10;chr10;chr10;chr10;chr10;chr10;chr10;chr10;chr10;chr10;chr10;chr10;chr10;chr10;chr10;chr10;chr…	2.09949	7.3634	1.38202e-05	0.00433299	8.55855	7.29998	6.43477	5.22814	5.47278	4.21422	3.349	2.14237	10614	4026	1677	883
CCN1	ENSG00000142871.17	protein_coding	chr1;chr1;chr1;chr1;chr1;chr1;chr1	2.21862	5.82813	1.55222e-05	0.0047855	7.1519	5.56502	4.65424	3.63812	5.86324	4.27636	3.36559	2.34947	4002	1208	487	292
ITGA11	ENSG00000137809.17	protein_coding	chr15;chr15;chr15;chr15;chr15;chr15;chr15;chr15;chr15;chr15;chr15;chr15;chr15;chr15;chr15;chr15;chr15;chr15;chr15;chr15;chr15;chr15;chr15;chr15;chr15;chr15;chr15;chr15;chr15;chr15;chr15;chr15;chr15;chr15;chr15;chr15;chr15;chr15;chr15;chr15;chr15;chr15;chr15;chr15;chr15;chr15;chr15;chr15;chr15;chr15;chr15;chr15;chr15;chr15;chr15;chr15;chr15;chr15;chr15;chr15;chr15;chr15;chr15;chr15;chr15;chr15;chr…	3.26292	8.75626	1.76949e-05	0.0053659	10.455	7.7274	5.90362	5.75604	7.01329	4.28565	2.46187	2.31429	39523	5415	1160	1274
VGLL3	ENSG00000206538.9	protein_coding	chr3;chr3;chr3;chr3;chr3;chr3;chr3;chr3;chr3;chr3;chr3;chr3;chr3;chr3;chr3;chr3;chr3	2.41204	4.85591	2.04165e-05	0.00609137	6.30046	3.85592	4.35691	0.991814	2.62917	0.184624	0.685617	-2.67948	2217	368	396	45
FN1	ENSG00000115414.19	protein_coding	chr2;chr2;chr2;chr2;chr2;chr2;chr2;chr2;chr2;chr2;chr2;chr2;chr2;chr2;chr2;chr2;chr2;chr2;chr2;chr2;chr2;chr2;chr2;chr2;chr2;chr2;chr2;chr2;chr2;chr2;chr2;chr2;chr2;chr2;chr2;chr2;chr2;chr2;chr2;chr2;chr2;chr2;chr2;chr2;chr2;chr2;chr2;chr2;chr2;chr2;chr2;chr2;chr2;chr2;chr2;chr2;chr2;chr2;chr2;chr2;chr2;chr2;chr2;chr2;chr2;chr2;chr2;chr2;chr2;chr2;chr2;chr2;chr2;chr2;chr2;chr2;chr2;chr2;chr2;chr2…	2.55003	13.7922	2.08544e-05	0.00612325	14.982	14.0093	11.9895	11.9017	10.8763	9.90359	7.88383	7.79606	911236	421499	78901	90337
FILIP1L	ENSG00000168386.18	protein_coding	chr3;chr3;chr3;chr3;chr3;chr3;chr3;chr3;chr3;chr3;chr3;chr3;chr3;chr3;chr3;chr3;chr3;chr3;chr3;chr3;chr3;chr3;chr3;chr3;chr3;chr3;chr3;chr3;chr3;chr3;chr3;chr3;chr3;chr3	2.46567	6.85256	2.38414e-05	0.00689092	8.51593	5.44965	5.27555	3.77386	5.95449	2.8882	2.7141	1.21241	10305	1115	750	321
TGFBI	ENSG00000120708.17	protein_coding	chr5;chr5;chr5;chr5;chr5;chr5;chr5;chr5;chr5;chr5;chr5;chr5;chr5;chr5;chr5;chr5;chr5;chr5;chr5;chr5;chr5;chr5;chr5;chr5;chr5;chr5;chr5;chr5;chr5;chr5;chr5;chr5;chr5;chr5;chr5;chr5;chr5;chr5;chr5;chr5;chr5;chr5;chr5;chr5;chr5;chr5;chr5;chr5;chr5;chr5;chr5;chr5;chr5;chr5;chr5;chr5;chr5;chr5;chr5;chr5;chr5;chr5;chr5;chr5;chr5;chr5;chr5;chr5;chr5;chr5;chr5;chr5;chr5;chr5;chr5;chr5;chr5;chr5;chr5;chr5…	2.1986	9.84264	2.76322e-05	0.00780443	11.1916	9.36832	9.0661	7.09732	8.24352	6.42028	6.11806	4.14928	65853	16892	10399	3231
CKMT1A	ENSG00000223572.9	protein_coding	chr15;chr15;chr15;chr15;chr15;chr15;chr15;chr15;chr15;chr15;chr15;chr15;chr15;chr15;chr15;chr15;chr15;chr15;chr15;chr15;chr15;chr15;chr15;chr15;chr15;chr15;chr15;chr15;chr15;chr15;chr15;chr15;chr15;chr15;chr15;chr15;chr15;chr15;chr15;chr15;chr15;chr15;chr15	-5.76859	-0.586273	2.78459e-05	0.00780443	-3.0805	-3.59594	0.834617	-0.395199	-4.71695	-5.23239	-0.801833	-2.03165	1	0	33	16
CCN4	ENSG00000104415.14	protein_coding	chr8;chr8;chr8;chr8;chr8;chr8;chr8;chr8;chr8;chr8;chr8;chr8;chr8;chr8;chr8;chr8;chr8	2.28753	4.85961	3.06894e-05	0.00835753	6.27951	3.95022	4.35328	1.32016	3.90377	1.57448	1.97754	-1.05557	2185	393	395	57
GALNT17	ENSG00000185274.12	protein_coding	chr7;chr7;chr7;chr7;chr7;chr7;chr7;chr7;chr7;chr7;chr7;chr7;chr7;chr7;chr7;chr7;chr7;chr7;chr7;chr7;chr7;chr7;chr7;chr7;chr7;chr7;chr7;chr7;chr7;chr7;chr7;chr7;chr7;chr7;chr7;chr7;chr7;chr7;chr7;chr7;chr7;chr7;chr7;chr7;chr7;chr7;chr7	-2.58239	3.9233	3.07229e-05	0.00835753	1.64936	2.475	4.13367	5.10748	-0.641947	0.183687	1.84237	2.81617	86	140	339	812
ITGA1	ENSG00000213949.9	protein_coding	chr5;chr5;chr5;chr5;chr5;chr5;chr5;chr5;chr5;chr5;chr5;chr5;chr5;chr5;chr5;chr5;chr5;chr5;chr5;chr5;chr5;chr5;chr5;chr5;chr5;chr5;chr5;chr5;chr5;chr5;chr5;chr5;chr5;chr5;chr5;chr5;chr5;chr5;chr5;chr5;chr5;chr5;chr5;chr5;chr5;chr5;chr5;chr5;chr5;chr5;chr5;chr5;chr5;chr5;chr5;chr5;chr5;chr5;chr5;chr5;chr5;chr5;chr5;chr5;chr5;chr5;chr5;chr5;chr5;chr5;chr5;chr5;chr5;chr5;chr5;chr5;chr5;chr5;chr5;chr5…	2.25576	8.67379	3.12047e-05	0.00836556	10.0416	8.34769	7.31165	6.56793	5.82703	4.1331	3.09706	2.35334	29675	8325	3081	2238
FMOD	ENSG00000122176.12	protein_coding	chr1;chr1;chr1;chr1;chr1;chr1;chr1;chr1;chr1;chr1;chr1	3.25776	4.4127	3.40541e-05	0.0088802	6.10961	3.36364	1.66669	1.3683	4.50839	1.76241	0.0654678	-0.232924	1942	261	60	59
C1QTNF1	ENSG00000173918.15	protein_coding	chr17;chr17;chr17;chr17;chr17;chr17;chr17;chr17;chr17;chr17;chr17;chr17;chr17;chr17;chr17;chr17;chr17;chr17;chr17;chr17;chr17;chr17;chr17;chr17;chr17;chr17;chr17;chr17;chr17;chr17;chr17;chr17;chr17;chr17;chr17;chr17;chr17;chr17;chr17;chr17;chr17;chr17;chr17;chr17	2.18114	6.26133	3.40845e-05	0.0088802	7.53337	6.13877	4.86792	4.44978	5.28393	3.88932	2.61847	2.20033	5214	1799	565	514
FBN1	ENSG00000166147.13	protein_coding	chr15;chr15;chr15;chr15;chr15;chr15;chr15;chr15;chr15;chr15;chr15;chr15;chr15;chr15;chr15;chr15;chr15;chr15;chr15;chr15;chr15;chr15;chr15;chr15;chr15;chr15;chr15;chr15;chr15;chr15;chr15;chr15;chr15;chr15;chr15;chr15;chr15;chr15;chr15;chr15;chr15;chr15;chr15;chr15;chr15;chr15;chr15;chr15;chr15;chr15;chr15;chr15;chr15;chr15;chr15;chr15;chr15;chr15;chr15;chr15;chr15;chr15;chr15;chr15;chr15;chr15;chr…	2.43122	9.81297	3.68856e-05	0.00928959	11.0953	9.80072	8.01766	8.01657	7.09021	5.79559	4.01253	4.01144	61604	22796	5027	6112
ST6GALNAC5	ENSG00000117069.15	protein_coding	chr1;chr1;chr1;chr1;chr1;chr1;chr1;chr1;chr1;chr1;chr1;chr1;chr1;chr1;chr1;chr1;chr1;chr1	2.22268	4.80835	3.68907e-05	0.00928959	6.42673	2.81686	4.10803	0.758898	3.82765	0.217778	1.50895	-1.84018	2420	178	333	38
EGFL6	ENSG00000198759.12	protein_coding	chrX;chrX;chrX;chrX;chrX;chrX;chrX;chrX;chrX;chrX;chrX;chrX;chrX;chrX;chrX;chrX;chrX;chrX;chrX;chrX;chrX;chrX;chrX;chrX;chrX;chrX;chrX	3.79333	3.00491	3.71624e-05	0.00928959	4.71852	1.13438	1.75745	-2.99934	3.33392	-0.250223	0.372845	-4.38394	739	54	64	1
TIMP2	ENSG00000035862.12	protein_coding	chr17;chr17;chr17;chr17;chr17;chr17;chr17;chr17;chr17;chr17;chr17;chr17;chr17;chr17;chr17;chr17;chr17;chr17;chr17;chr17;chr17;chr17;chr17	1.99538	6.92026	3.89802e-05	0.00961408	8.22866	6.52261	6.04883	4.71702	5.73476	4.0287	3.55492	2.22312	8444	2348	1283	619
SPOCD1	ENSG00000134668.12	protein_coding	chr1;chr1;chr1;chr1;chr1;chr1;chr1;chr1;chr1;chr1;chr1;chr1;chr1;chr1;chr1;chr1;chr1;chr1;chr1;chr1;chr1;chr1;chr1;chr1;chr1;chr1;chr1;chr1;chr1;chr1;chr1;chr1;chr1;chr1;chr1;chr1;chr1;chr1;chr1;chr1;chr1;chr1;chr1;chr1;chr1;chr1;chr1;chr1;chr1;chr1;chr1;chr1;chr1;chr1;chr1;chr1;chr1;chr1;chr1;chr1;chr1;chr1;chr1;chr1;chr1;chr1;chr1;chr1;chr1;chr1;chr1;chr1;chr1;chr1;chr1;chr1;chr1;chr1;chr1;chr1…	2.32636	4.31581	4.06176e-05	0.00988612	5.15944	4.92793	2.94673	2.51499	2.33467	2.10316	0.121964	-0.309778	1004	776	148	133
GLP1R	ENSG00000112164.6	protein_coding	chr6;chr6;chr6;chr6;chr6;chr6;chr6;chr6;chr6;chr6;chr6;chr6;chr6	-4.33881	0.703535	4.56998e-05	0.0109786	-2.70152	-1.6555	1.13466	1.9615	-5.4418	-4.39578	-1.60562	-0.77878	2	6	41	90
SNAI2	ENSG00000019549.13	protein_coding	chr8;chr8;chr8;chr8;chr8;chr8;chr8;chr8	2.18789	5.20492	5.5251e-05	0.013103	6.65232	4.54595	4.05086	2.79582	4.93819	2.83182	2.33673	1.08168	2830	595	320	162
KCNJ16	ENSG00000153822.13	protein_coding	chr17;chr17;chr17;chr17;chr17;chr17;chr17;chr17;chr17;chr17;chr17;chr17;chr17;chr17;chr17;chr17;chr17;chr17;chr17;chr17;chr17;chr17;chr17;chr17;chr17;chr17;chr17;chr17;chr17;chr17;chr17;chr17;chr17;chr17;chr17;chr17;chr17;chr17;chr17;chr17;chr17;chr17	-4.94545	0.410605	5.9603e-05	0.0139562	-1.9419	-3.59594	2.14134	-0.565601	-4.60638	-6.26042	-0.523145	-3.23008	5	0	84	14
ADAMTS2	ENSG00000087116.16	protein_coding	chr5;chr5;chr5;chr5;chr5;chr5;chr5;chr5;chr5;chr5;chr5;chr5;chr5;chr5;chr5;chr5;chr5;chr5;chr5;chr5;chr5;chr5;chr5;chr5;chr5;chr5;chr5;chr5;chr5;chr5;chr5;chr5;chr5;chr5;chr5;chr5;chr5;chr5;chr5;chr5;chr5;chr5;chr5;chr5;chr5;chr5;chr5;chr5;chr5;chr5;chr5;chr5;chr5;chr5;chr5;chr5;chr5;chr5;chr5	2.1103	5.45393	6.64498e-05	0.0149348	6.84692	4.91489	4.39275	3.16628	3.71681	1.78478	1.26264	0.0361721	3239	769	406	210
FOXD1	ENSG00000251493.5	protein_coding	chr5;chr5;chr5	2.63558	4.06359	6.64876e-05	0.0149348	5.69366	2.9174	2.47132	0.960755	4.17613	1.39987	0.953789	-0.556772	1455	191	106	44
FAM129A	ENSG00000135842.17	protein_coding	chr1;chr1;chr1;chr1;chr1;chr1;chr1;chr1;chr1;chr1;chr1;chr1;chr1;chr1;chr1;chr1;chr1;chr1;chr1;chr1;chr1;chr1;chr1;chr1;chr1;chr1;chr1;chr1;chr1;chr1;chr1;chr1	2.25217	5.99447	6.68265e-05	0.0149348	7.50403	5.20538	4.59702	3.62332	4.44572	2.14706	1.53871	0.565005	5109	941	468	289
MN1	ENSG00000169184.6	protein_coding	chr22;chr22;chr22;chr22;chr22;chr22;chr22	2.13665	5.12592	6.70119e-05	0.0149348	6.64159	4.07936	4.15887	2.32074	3.65045	1.08822	1.16773	-0.670392	2809	430	345	116
PAPPA	ENSG00000182752.10	protein_coding	chr9;chr9;chr9;chr9;chr9;chr9;chr9;chr9;chr9;chr9;chr9;chr9;chr9;chr9;chr9;chr9;chr9;chr9;chr9;chr9;chr9;chr9;chr9;chr9;chr9;chr9;chr9;chr9;chr9	2.23577	8.28016	7.10076e-05	0.0154953	9.32061	8.6011	6.44504	7.00614	5.78642	5.06692	2.91086	3.47195	18002	9924	1689	3033
CALD1	ENSG00000122786.20	protein_coding	chr7;chr7;chr7;chr7;chr7;chr7;chr7;chr7;chr7;chr7;chr7;chr7;chr7;chr7;chr7;chr7;chr7;chr7;chr7;chr7;chr7;chr7;chr7;chr7;chr7;chr7;chr7;chr7;chr7;chr7;chr7;chr7;chr7;chr7;chr7;chr7;chr7;chr7;chr7;chr7;chr7;chr7;chr7;chr7;chr7;chr7;chr7;chr7;chr7;chr7;chr7;chr7;chr7;chr7;chr7;chr7;chr7;chr7;chr7;chr7;chr7;chr7;chr7;chr7;chr7;chr7;chr7;chr7;chr7;chr7;chr7;chr7;chr7;chr7;chr7;chr7;chr7;chr7;chr7;chr7…	2.15847	10.0366	7.12024e-05	0.0154953	11.5534	9.01432	9.05454	7.1973	8.25418	5.71508	5.7553	3.89806	84627	13216	10316	3463
LAYN	ENSG00000204381.11	protein_coding	chr11;chr11;chr11;chr11;chr11;chr11;chr11;chr11;chr11;chr11;chr11;chr11;chr11;chr11;chr11;chr11;chr11;chr11;chr11;chr11;chr11;chr11;chr11;chr11;chr11;chr11;chr11;chr11;chr11;chr11;chr11;chr11;chr11;chr11;chr11;chr11;chr11;chr11;chr11;chr11;chr11;chr11;chr11;chr11;chr11;chr11;chr11;chr11;chr11;chr11;chr11;chr11;chr11;chr11;chr11;chr11;chr11;chr11;chr11;chr11;chr11;chr11	2.2147	4.46855	7.40844e-05	0.0159008	5.88874	3.59609	3.89467	1.1923	4.23614	1.94349	2.24207	-0.4603	1666	307	287	52
RGS4	ENSG00000117152.13	protein_coding	chr1;chr1;chr1;chr1;chr1;chr1;chr1;chr1;chr1;chr1;chr1;chr1;chr1;chr1;chr1;chr1;chr1;chr1;chr1;chr1;chr1;chr1;chr1;chr1;chr1;chr1;chr1;chr1;chr1;chr1;chr1;chr1;chr1;chr1;chr1;chr1;chr1;chr1;chr1;chr1;chr1;chr1;chr1;chr1;chr1;chr1;chr1;chr1	2.0059	6.58679	7.47849e-05	0.0159008	7.86058	6.34723	5.44385	4.75825	5.58677	4.07342	3.17004	2.48443	6542	2079	843	637
GALNT5	ENSG00000136542.9	protein_coding	chr2;chr2;chr2;chr2;chr2;chr2;chr2;chr2;chr2;chr2;chr2;chr2;chr2;chr2	2.02643	4.93812	8.47921e-05	0.0178237	6.21613	4.59114	4.17542	2.59807	2.75788	1.13289	0.71717	-0.860176	2091	614	349	141
PDGFRB	ENSG00000113721.14	protein_coding	chr5;chr5;chr5;chr5;chr5;chr5;chr5;chr5;chr5;chr5;chr5;chr5;chr5;chr5;chr5;chr5;chr5;chr5;chr5;chr5;chr5;chr5;chr5;chr5;chr5;chr5;chr5;chr5;chr5;chr5;chr5;chr5;chr5;chr5;chr5;chr5;chr5;chr5;chr5;chr5;chr5;chr5;chr5;chr5;chr5;chr5;chr5;chr5;chr5;chr5;chr5;chr5;chr5;chr5;chr5;chr5;chr5;chr5;chr5;chr5;chr5;chr5;chr5;chr5;chr5;chr5;chr5;chr5;chr5;chr5;chr5;chr5;chr5	1.88185	7.05121	8.72184e-05	0.0181277	8.30549	6.69647	6.32405	4.91837	5.47058	3.86156	3.48914	2.08345	8906	2649	1553	712
SPSB1	ENSG00000171621.14	protein_coding	chr1;chr1;chr1;chr1;chr1;chr1;chr1;chr1;chr1;chr1	2.04482	4.95948	9.06308e-05	0.0184826	6.33451	4.14144	4.47529	1.92977	4.57365	2.38058	2.71443	0.168915	2270	449	430	88
SULT1E1	ENSG00000109193.12	protein_coding	chr4;chr4;chr4;chr4;chr4;chr4;chr4;chr4;chr4;chr4;chr4;chr4;chr4	2.411	4.69427	9.1149e-05	0.0184826	6.27356	3.70829	3.15305	2.05269	5.2142	2.64893	2.09369	0.993338	2176	332	171	96
SPARC	ENSG00000113140.11	protein_coding	chr5;chr5;chr5;chr5;chr5;chr5;chr5;chr5;chr5;chr5;chr5;chr5;chr5;chr5;chr5;chr5;chr5;chr5;chr5;chr5;chr5;chr5;chr5;chr5;chr5;chr5;chr5;chr5;chr5;chr5;chr5;chr5;chr5;chr5;chr5;chr5;chr5;chr5;chr5;chr5;chr5;chr5;chr5;chr5	2.4244	11.4867	9.21339e-05	0.0184826	13.1063	10.311	9.96761	8.60122	10.8919	8.09652	7.75318	6.38679	248310	32469	19427	9167
TRIM22	ENSG00000132274.16	protein_coding	chr11;chr11;chr11;chr11;chr11;chr11;chr11;chr11;chr11;chr11;chr11;chr11;chr11;chr11;chr11;chr11;chr11;chr11;chr11;chr11;chr11;chr11;chr11;chr11;chr11;chr11;chr11;chr11;chr11;chr11;chr11;chr11;chr11;chr11;chr11;chr11;chr11;chr11;chr11;chr11;chr11;chr11;chr11;chr11;chr11;chr11;chr11;chr11;chr11;chr11;chr11;chr11;chr11;chr11;chr11;chr11	2.06755	4.83551	9.29223e-05	0.0184826	6.31726	3.76336	4.09938	1.88084	3.74583	1.19192	1.52795	-0.690596	2243	345	331	85
WNT2	ENSG00000105989.9	protein_coding	chr7;chr7;chr7;chr7;chr7;chr7;chr7;chr7;chr7;chr7;chr7;chr7;chr7;chr7;chr7;chr7;chr7;chr7;chr7;chr7;chr7	2.5853	3.64105	9.45716e-05	0.0186105	4.91303	3.61002	2.48466	0.929014	2.74407	1.44106	0.3157	-1.23995	846	310	107	43
LOXL2	ENSG00000134013.15	protein_coding	chr8;chr8;chr8;chr8;chr8;chr8;chr8;chr8;chr8;chr8;chr8;chr8;chr8;chr8;chr8;chr8;chr8;chr8;chr8;chr8;chr8;chr8;chr8;chr8;chr8;chr8;chr8;chr8;chr8;chr8;chr8;chr8;chr8;chr8;chr8;chr8;chr8;chr8;chr8;chr8;chr8;chr8;chr8;chr8;chr8;chr8;chr8;chr8;chr8;chr8;chr8;chr8;chr8;chr8;chr8;chr8;chr8;chr8	1.93791	8.00745	0.000100581	0.0195848	9.21007	7.8686	7.03834	6.16656	6.69733	5.35587	4.52561	3.65383	16674	5972	2549	1694
ARID5B	ENSG00000150347.16	protein_coding	chr10;chr10;chr10;chr10;chr10;chr10;chr10;chr10;chr10;chr10;chr10;chr10;chr10;chr10;chr10;chr10;chr10;chr10;chr10;chr10;chr10;chr10;chr10;chr10;chr10	2.13372	6.13348	0.000106075	0.0204394	7.33789	6.13475	4.59087	4.62096	4.20696	3.00382	1.45993	1.49003	4553	1794	466	579
PRSS23	ENSG00000150687.12	protein_coding	chr11;chr11;chr11;chr11;chr11;chr11;chr11;chr11;chr11;chr11;chr11;chr11;chr11;chr11;chr11;chr11;chr11;chr11;chr11;chr11;chr11;chr11;chr11;chr11;chr11;chr11	2.1874	9.41198	0.00011071	0.0210122	11.0192	8.01215	8.26224	6.39647	7.50263	4.49563	4.74572	2.87996	58435	6597	5956	1987
EVA1A	ENSG00000115363.14	protein_coding	chr2;chr2;chr2;chr2;chr2;chr2;chr2;chr2;chr2;chr2;chr2;chr2;chr2;chr2;chr2;chr2;chr2;chr2;chr2;chr2;chr2;chr2;chr2;chr2;chr2;chr2;chr2;chr2;chr2;chr2;chr2;chr2;chr2;chr2;chr2;chr2;chr2;chr2;chr2	2.27409	4.18815	0.00011132	0.0210122	5.63197	3.31342	3.51356	0.929014	4.17517	1.85662	2.05676	-0.527793	1394	252	220	43
AC090629.1	ENSG00000286402.1	lncRNA	chr12;chr12;chr12;chr12;chr12;chr12;chr12	-4.68265	-0.589374	0.000134832	0.0251931	-3.0805	-3.03714	-0.314368	0.722329	-5.22618	-5.18282	-2.46005	-1.42335	1	1	14	37
KCNK6	ENSG00000099337.5	protein_coding	chr19;chr19;chr19;chr19;chr19	2.04179	5.10065	0.000142416	0.0263442	6.31405	5.01952	3.88464	3.38092	3.68924	2.39472	1.25984	0.756115	2238	827	285	244
MRVI1	ENSG00000072952.18	protein_coding	chr11;chr11;chr11;chr11;chr11;chr11;chr11;chr11;chr11;chr11;chr11;chr11;chr11;chr11;chr11;chr11;chr11;chr11;chr11;chr11;chr11;chr11;chr11;chr11;chr11;chr11;chr11;chr11;chr11;chr11;chr11;chr11;chr11;chr11;chr11;chr11;chr11;chr11;chr11;chr11;chr11;chr11;chr11;chr11;chr11;chr11;chr11;chr11;chr11;chr11;chr11;chr11;chr11;chr11;chr11;chr11;chr11;chr11;chr11;chr11;chr11;chr11;chr11;chr11;chr11;chr11;chr…	2.07335	5.32152	0.000148239	0.0271497	6.47188	5.39168	3.91945	3.80916	3.52702	2.44682	0.974592	0.864304	2497	1071	292	329
NT5E	ENSG00000135318.12	protein_coding	chr6;chr6;chr6;chr6;chr6;chr6;chr6;chr6;chr6;chr6;chr6;chr6;chr6;chr6;chr6;chr6;chr6;chr6;chr6;chr6;chr6;chr6;chr6;chr6;chr6;chr6;chr6;chr6;chr6;chr6	2.12199	5.94155	0.000151488	0.0274728	7.38064	5.32425	4.62139	3.85211	5.20017	3.14379	2.44093	1.67164	4690	1022	476	339
PLXND1	ENSG00000004399.12	protein_coding	chr3;chr3;chr3;chr3;chr3;chr3;chr3;chr3;chr3;chr3;chr3;chr3;chr3;chr3;chr3;chr3;chr3;chr3;chr3;chr3;chr3;chr3;chr3;chr3;chr3;chr3;chr3;chr3;chr3;chr3;chr3;chr3;chr3;chr3;chr3;chr3;chr3;chr3;chr3;chr3;chr3;chr3;chr3;chr3;chr3;chr3;chr3;chr3;chr3;chr3;chr3;chr3;chr3;chr3;chr3;chr3;chr3;chr3;chr3;chr3;chr3;chr3;chr3;chr3;chr3;chr3;chr3;chr3;chr3;chr3;chr3;chr3;chr3;chr3;chr3;chr3;chr3;chr3;chr3;chr3…	1.95656	5.91953	0.000155594	0.0279434	7.35145	5.11544	5.01543	3.55218	4.06782	1.83181	1.73181	0.268551	4596	884	626	275
TNFRSF11B	ENSG00000164761.9	protein_coding	chr8;chr8;chr8;chr8;chr8;chr8;chr8;chr8;chr8;chr8;chr8;chr8;chr8	3.22726	5.45809	0.00016101	0.0286382	6.99365	5.06743	2.3453	3.27759	5.66481	3.7386	1.01647	1.94875	3586	855	97	227
AL136531.1	ENSG00000229728.1	lncRNA	chr20;chr20	-6.44267	-1.76357	0.000174973	0.0308253	-3.59594	-3.59594	-0.871643	-0.982068	-2.53704	-2.53704	0.187251	0.0768254	0	0	9	10
OTOG	ENSG00000188162.10	protein_coding	chr11;chr11;chr11;chr11;chr11;chr11;chr11;chr11;chr11;chr11;chr11;chr11;chr11;chr11;chr11;chr11;chr11;chr11;chr11;chr11;chr11;chr11;chr11;chr11;chr11;chr11;chr11;chr11;chr11;chr11;chr11;chr11;chr11;chr11;chr11;chr11;chr11;chr11;chr11;chr11;chr11;chr11;chr11;chr11;chr11;chr11;chr11;chr11;chr11;chr11;chr11;chr11;chr11;chr11;chr11;chr11;chr11;chr11;chr11;chr11;chr11;chr11;chr11;chr11;chr11;chr11;chr…	-4.10671	-0.0367507	0.000179902	0.0313946	-2.40167	-2.63537	1.26412	0.294302	-5.82242	-6.05612	-2.15663	-3.12645	3	2	45	27
RHOJ	ENSG00000126785.13	protein_coding	chr14;chr14;chr14;chr14;chr14;chr14;chr14;chr14;chr14;chr14;chr14;chr14;chr14;chr14;chr14;chr14	2.55241	3.53964	0.000182358	0.0315258	4.71072	3.69091	2.45785	0.896557	2.68144	1.66164	0.428571	-1.13272	735	328	105	42
COL5A1	ENSG00000130635.15	protein_coding	chr9;chr9;chr9;chr9;chr9;chr9;chr9;chr9;chr9;chr9;chr9;chr9;chr9;chr9;chr9;chr9;chr9;chr9;chr9;chr9;chr9;chr9;chr9;chr9;chr9;chr9;chr9;chr9;chr9;chr9;chr9;chr9;chr9;chr9;chr9;chr9;chr9;chr9;chr9;chr9;chr9;chr9;chr9;chr9;chr9;chr9;chr9;chr9;chr9;chr9;chr9;chr9;chr9;chr9;chr9;chr9;chr9;chr9;chr9;chr9;chr9;chr9;chr9;chr9;chr9;chr9;chr9;chr9;chr9;chr9;chr9;chr9;chr9;chr9;chr9;chr9;chr9;chr9;chr9;chr9…	2.15577	10.3827	0.000186237	0.0318982	11.9281	9.31943	9.21177	7.72494	8.44407	5.83542	5.72776	4.24093	109722	16329	11504	4993
MYCN	ENSG00000134323.12	protein_coding	chr2;chr2;chr2;chr2;chr2	-2.20188	4.82282	0.000190064	0.032255	3.27376	3.11925	6.12644	4.64802	1.88639	1.73189	4.73908	3.26066	270	220	1354	590
FBLN5	ENSG00000140092.14	protein_coding	chr14;chr14;chr14;chr14;chr14;chr14;chr14;chr14;chr14;chr14;chr14;chr14;chr14;chr14;chr14;chr14;chr14;chr14;chr14;chr14;chr14;chr14;chr14;chr14;chr14;chr14;chr14;chr14;chr14;chr14;chr14;chr14;chr14;chr14;chr14;chr14;chr14;chr14;chr14;chr14;chr14;chr14;chr14;chr14;chr14;chr14;chr14;chr14;chr14;chr14;chr14;chr14;chr14;chr14;chr14;chr14;chr14;chr14;chr14;chr14	2.55392	3.75139	0.000193707	0.0323379	5.37725	2.51504	2.3306	0.566009	3.06313	0.200925	0.0164822	-1.74811	1168	144	96	33
TRAF5	ENSG00000082512.15	protein_coding	chr1;chr1;chr1;chr1;chr1;chr1;chr1;chr1;chr1;chr1;chr1;chr1;chr1;chr1;chr1;chr1;chr1;chr1;chr1;chr1;chr1;chr1;chr1;chr1;chr1;chr1;chr1;chr1;chr1;chr1;chr1;chr1;chr1;chr1;chr1;chr1;chr1;chr1;chr1;chr1;chr1;chr1;chr1;chr1;chr1;chr1;chr1;chr1;chr1;chr1;chr1	1.89318	5.27249	0.000194049	0.0323379	6.25288	5.49416	4.43461	3.53646	3.07943	2.32071	1.26116	0.363017	2145	1150	418	272
ENTPD1	ENSG00000138185.20	protein_coding	chr10;chr10;chr10;chr10;chr10;chr10;chr10;chr10;chr10;chr10;chr10;chr10;chr10;chr10;chr10;chr10;chr10;chr10;chr10;chr10;chr10;chr10;chr10;chr10;chr10;chr10;chr10;chr10;chr10;chr10;chr10;chr10;chr10;chr10;chr10;chr10;chr10;chr10;chr10;chr10;chr10;chr10;chr10;chr10;chr10;chr10;chr10;chr10;chr10;chr10;chr10;chr10;chr10;chr10;chr10;chr10;chr10;chr10;chr10;chr10;chr10;chr10;chr10;chr10;chr10;chr10;chr…	2.7433	4.87081	0.00019605	0.0323798	6.43977	4.18243	2.53684	2.62804	2.5974	0.340051	-1.30553	-1.21434	2442	462	111	144
IGFBP3	ENSG00000146674.15	protein_coding	chr7;chr7;chr7;chr7;chr7;chr7;chr7;chr7;chr7;chr7;chr7;chr7;chr7;chr7;chr7;chr7;chr7;chr7;chr7;chr7;chr7;chr7;chr7;chr7;chr7;chr7;chr7;chr7;chr7;chr7;chr7;chr7;chr7;chr7;chr7;chr7;chr7;chr7;chr7;chr7;chr7;chr7;chr7;chr7;chr7	2.24003	9.54153	0.000200293	0.0327273	11.1173	8.46685	8.12569	6.97976	8.92479	6.27434	5.93318	4.78725	62549	9042	5418	2978
CREB3L1	ENSG00000157613.10	protein_coding	chr11;chr11;chr11;chr11;chr11;chr11;chr11;chr11;chr11;chr11;chr11;chr11;chr11;chr11;chr11;chr11;chr11;chr11;chr11;chr11;chr11;chr11;chr11;chr11;chr11;chr11;chr11;chr11;chr11;chr11	2.84629	3.06843	0.000201692	0.0327273	4.33513	3.09303	1.94291	-0.105	2.32185	1.07975	-0.0703688	-2.11828	566	216	73	20
MXRA5	ENSG00000101825.8	protein_coding	chrX;chrX;chrX;chrX;chrX;chrX;chrX	2.07565	4.97199	0.000214989	0.0345815	6.08189	4.88273	4.55019	2.27097	2.78852	1.58936	1.25682	-1.0224	1905	752	453	112
CRISPLD2	ENSG00000103196.12	protein_coding	chr16;chr16;chr16;chr16;chr16;chr16;chr16;chr16;chr16;chr16;chr16;chr16;chr16;chr16;chr16;chr16;chr16;chr16;chr16;chr16;chr16;chr16;chr16;chr16;chr16;chr16;chr16;chr16;chr16;chr16;chr16;chr16;chr16;chr16;chr16;chr16;chr16;chr16;chr16;chr16;chr16;chr16;chr16;chr16;chr16;chr16;chr16;chr16;chr16;chr16;chr16;chr16;chr16;chr16;chr16;chr16;chr16;chr16;chr16;chr16;chr16;chr16;chr16;chr16;chr16;chr16;chr…	2.52017	3.65921	0.000219235	0.0348904	4.8072	3.80029	2.75078	0.863354	1.81407	0.807156	-0.242348	-2.12978	786	354	129	41
C1S	ENSG00000182326.15	protein_coding	chr12;chr12;chr12;chr12;chr12;chr12;chr12;chr12;chr12;chr12;chr12;chr12;chr12;chr12;chr12;chr12;chr12;chr12;chr12;chr12;chr12;chr12;chr12;chr12;chr12;chr12;chr12;chr12;chr12;chr12;chr12;chr12;chr12;chr12;chr12;chr12;chr12;chr12;chr12;chr12;chr12;chr12;chr12;chr12;chr12;chr12;chr12;chr12;chr12;chr12;chr12;chr12;chr12;chr12;chr12;chr12;chr12;chr12;chr12;chr12;chr12;chr12;chr12;chr12;chr12;chr12;chr…	2.12476	5.85137	0.000220682	0.0348904	7.14865	5.6484	4.32016	4.23619	4.45667	2.95642	1.62818	1.54421	3993	1280	386	443
TRPC4	ENSG00000133107.14	protein_coding	chr13;chr13;chr13;chr13;chr13;chr13;chr13;chr13;chr13;chr13;chr13;chr13;chr13;chr13;chr13;chr13;chr13;chr13;chr13;chr13;chr13;chr13;chr13;chr13;chr13;chr13;chr13;chr13;chr13;chr13;chr13;chr13;chr13;chr13;chr13;chr13;chr13;chr13;chr13;chr13;chr13;chr13;chr13;chr13;chr13;chr13;chr13;chr13;chr13;chr13;chr13;chr13;chr13;chr13;chr13;chr13;chr13;chr13;chr13;chr13;chr13;chr13;chr13;chr13;chr13;chr13;chr…	2.1022	4.28806	0.000225545	0.035357	5.66264	3.72972	3.41245	1.8129	3.59054	1.65761	1.34034	-0.259209	1424	337	205	81
LRRC32	ENSG00000137507.11	protein_coding	chr11;chr11;chr11;chr11;chr11;chr11;chr11;chr11;chr11;chr11;chr11;chr11;chr11;chr11;chr11	2.81837	6.52565	0.000244333	0.0379805	8.33705	4.28442	4.21999	2.79582	6.18033	2.1277	2.06327	0.639096	9103	496	360	162
MMP2	ENSG00000087245.13	protein_coding	chr16;chr16;chr16;chr16;chr16;chr16;chr16;chr16;chr16;chr16;chr16;chr16;chr16;chr16;chr16;chr16;chr16;chr16;chr16;chr16;chr16;chr16;chr16;chr16;chr16;chr16;chr16;chr16;chr16;chr16;chr16;chr16;chr16;chr16;chr16;chr16;chr16;chr16;chr16;chr16;chr16;chr16;chr16;chr16;chr16;chr16;chr16;chr16;chr16;chr16;chr16;chr16;chr16;chr16;chr16;chr16;chr16;chr16;chr16;chr16;chr16;chr16;chr16;chr16;chr16;chr16;chr…	1.8491	6.60526	0.000265059	0.0408589	7.63894	6.75982	5.35581	5.3485	5.40443	4.52532	3.12131	3.114	5610	2768	793	960
GRIK2	ENSG00000164418.20	protein_coding	chr6;chr6;chr6;chr6;chr6;chr6;chr6;chr6;chr6;chr6;chr6;chr6;chr6;chr6;chr6;chr6;chr6;chr6;chr6;chr6;chr6;chr6;chr6;chr6;chr6;chr6;chr6;chr6;chr6;chr6;chr6;chr6;chr6;chr6;chr6;chr6;chr6;chr6;chr6;chr6;chr6;chr6;chr6;chr6;chr6;chr6;chr6;chr6;chr6;chr6;chr6;chr6;chr6;chr6;chr6;chr6;chr6;chr6;chr6;chr6;chr6;chr6;chr6;chr6;chr6;chr6;chr6;chr6;chr6;chr6;chr6;chr6;chr6;chr6;chr6;chr6;chr6;chr6;chr6;chr6…	2.45875	3.51692	0.000279294	0.0424179	4.67506	3.66889	2.43052	1.05199	1.75191	0.745744	-0.492625	-1.87115	717	323	103	47
LRRC17	ENSG00000128606.13	protein_coding	chr7;chr7;chr7;chr7;chr7;chr7;chr7;chr7;chr7;chr7;chr7;chr7;chr7;chr7;chr7;chr7;chr7	1.78626	6.3088	0.000279759	0.0424179	7.77006	5.0825	5.72959	3.56256	6.27079	3.58323	4.23032	2.06329	6144	864	1028	277
THY1	ENSG00000154096.13	protein_coding	chr11;chr11;chr11;chr11;chr11;chr11;chr11;chr11;chr11;chr11;chr11;chr11;chr11;chr11;chr11;chr11;chr11;chr11;chr11;chr11;chr11;chr11;chr11;chr11;chr11;chr11;chr11;chr11;chr11;chr11;chr11;chr11;chr11;chr11	2.2426	6.63031	0.000288157	0.043336	8.18549	5.69599	5.00389	4.40144	5.61867	3.12918	2.43708	1.83463	8195	1323	621	497
P3H3	ENSG00000110811.20	protein_coding	chr12;chr12;chr12;chr12;chr12;chr12;chr12;chr12;chr12;chr12;chr12;chr12;chr12;chr12;chr12;chr12;chr12;chr12;chr12;chr12;chr12;chr12;chr12;chr12;chr12;chr12;chr12;chr12;chr12;chr12;chr12;chr12;chr12;chr12;chr12;chr12;chr12;chr12;chr12;chr12;chr12;chr12;chr12;chr12;chr12;chr12;chr12;chr12;chr12;chr12;chr12;chr12;chr12;chr12;chr12;chr12;chr12;chr12;chr12;chr12;chr12;chr12;chr12;chr12;chr12;chr12;chr…	1.89024	5.49776	0.000295894	0.0441407	6.93791	4.55798	4.72623	3.00818	4.73627	2.35635	2.5246	0.806543	3450	600	512	188
MYLK	ENSG00000065534.18	protein_coding	chr3;chr3;chr3;chr3;chr3;chr3;chr3;chr3;chr3;chr3;chr3;chr3;chr3;chr3;chr3;chr3;chr3;chr3;chr3;chr3;chr3;chr3;chr3;chr3;chr3;chr3;chr3;chr3;chr3;chr3;chr3;chr3;chr3;chr3;chr3;chr3;chr3;chr3;chr3;chr3;chr3;chr3;chr3;chr3;chr3;chr3;chr3;chr3;chr3;chr3;chr3;chr3;chr3;chr3;chr3;chr3;chr3;chr3;chr3;chr3;chr3;chr3;chr3;chr3;chr3;chr3;chr3;chr3;chr3;chr3;chr3;chr3;chr3;chr3;chr3;chr3;chr3;chr3;chr3;chr3…	1.86128	6.72669	0.000300402	0.0444547	8.16796	5.83596	5.82842	4.46092	3.69762	1.36561	1.35808	-0.00942386	8096	1458	1101	518
CLIC3	ENSG00000169583.12	protein_coding	chr9;chr9;chr9;chr9;chr9;chr9;chr9;chr9;chr9;chr9;chr9;chr9;chr9;chr9;chr9	3.90968	1.11965	0.000312918	0.0459394	2.83796	-0.345781	-0.871643	-2.99934	2.60285	-0.580895	-1.10676	-3.23446	199	18	9	1
AP000892.3	ENSG00000280143.1	TEC	chr11	2.58151	4.88695	0.000317373	0.0459789	6.53457	3.74664	2.83655	2.32074	4.12151	1.33358	0.4235	-0.0923077	2608	341	137	116
CDC42EP1	ENSG00000128283.7	protein_coding	chr22;chr22;chr22;chr22;chr22;chr22;chr22;chr22;chr22;chr22	2.03668	4.7351	0.000318159	0.0459789	6.14985	4.09925	3.62623	2.57775	4.80502	2.75443	2.2814	1.23292	1997	436	238	139
ATP1A2	ENSG00000018625.14	protein_coding	chr1;chr1;chr1;chr1;chr1;chr1;chr1;chr1;chr1;chr1;chr1;chr1;chr1;chr1;chr1;chr1;chr1;chr1;chr1;chr1;chr1;chr1;chr1;chr1;chr1;chr1;chr1;chr1;chr1;chr1;chr1;chr1;chr1;chr1;chr1;chr1;chr1;chr1;chr1;chr1;chr1;chr1;chr1;chr1;chr1;chr1;chr1;chr1;chr1;chr1;chr1;chr1;chr1;chr1;chr1;chr1;chr1;chr1;chr1;chr1;chr1;chr1;chr1;chr1;chr1;chr1;chr1;chr1;chr1;chr1;chr1;chr1;chr1;chr1;chr1;chr1;chr1;chr1;chr1;chr1…	-1.92211	4.85105	0.000321471	0.0460974	2.57109	4.34122	4.80813	5.93649	-0.0838013	1.68632	2.15324	3.28159	165	516	542	1444
MMP16	ENSG00000156103.16	protein_coding	chr8;chr8;chr8;chr8;chr8;chr8;chr8;chr8;chr8;chr8;chr8;chr8;chr8;chr8;chr8;chr8;chr8;chr8;chr8;chr8;chr8;chr8;chr8;chr8;chr8;chr8	1.92061	6.89372	0.000336109	0.0478258	8.40271	5.79588	5.89115	4.47472	4.80482	2.19799	2.29326	0.876836	9527	1418	1150	523
COL3A1	ENSG00000168542.14	protein_coding	chr2;chr2;chr2;chr2;chr2;chr2;chr2;chr2;chr2;chr2;chr2;chr2;chr2;chr2;chr2;chr2;chr2;chr2;chr2;chr2;chr2;chr2;chr2;chr2;chr2;chr2;chr2;chr2;chr2;chr2;chr2;chr2;chr2;chr2;chr2;chr2;chr2;chr2;chr2;chr2;chr2;chr2;chr2;chr2;chr2;chr2;chr2;chr2;chr2;chr2;chr2;chr2;chr2;chr2;chr2;chr2;chr2;chr2;chr2;chr2;chr2;chr2;chr2;chr2;chr2;chr2;chr2;chr2;chr2;chr2;chr2;chr2;chr2;chr2;chr2;chr2;chr2;chr2;chr2;chr2…	2.63815	12.9855	0.000352603	0.0494619	14.5752	12.1726	10.7959	10.6754	11.8073	9.40475	8.02806	7.90757	687337	118006	34496	38610
COBL	ENSG00000106078.19	protein_coding	chr7;chr7;chr7;chr7;chr7;chr7;chr7;chr7;chr7;chr7;chr7;chr7;chr7;chr7;chr7;chr7;chr7;chr7;chr7;chr7;chr7;chr7;chr7;chr7;chr7;chr7;chr7;chr7;chr7;chr7;chr7;chr7;chr7;chr7;chr7;chr7;chr7;chr7;chr7;chr7;chr7;chr7;chr7;chr7;chr7;chr7;chr7;chr7;chr7;chr7;chr7;chr7;chr7;chr7;chr7;chr7;chr7;chr7;chr7;chr7;chr7;chr7;chr7;chr7;chr7;chr7;chr7;chr7;chr7;chr7;chr7;chr7;chr7;chr7;chr7;chr7;chr7;chr7;chr7;chr7…	-1.91011	4.72174	0.000352956	0.0494619	1.93044	4.07936	3.61414	6.18179	-1.91243	0.236481	-0.228739	2.33891	105	430	236	1712
Whole mRNA-seq data for enriched WT and LIPTER null hiPSC-CMs at day 40 of differentiation.
The differential gene expression analysis was performed using EdgeR where likelihood ratio test was taken.

## Sheet: Table 3
Protein Name	Description	MitoCart 3.0/Protein Atlas	Average Expression	logFC_KOvsWT	P.Value_KOvsWT	WT1	WT2	LIPTER KO1	LIPTER KO2	Protein.FDR.Confidence..Combined
S100A10	Protein S100-A10 OS=Homo sapiens OX=9606 GN=S100A10 PE=1 SV=2	S100A10	7.11628	2.19842	2.03629e-06	6.1368	5.89735	8.17968	8.25131	High
MTFP1	Mitochondrial fission process protein 1 OS=Homo sapiens OX=9606 GN=MTFP1 PE=1 SV=1	MTFP1	5.81372	1.49987	0.000380297	5.30573	4.82185	6.67631	6.451	High
ARG2	Arginase-2, mitochondrial OS=Homo sapiens OX=9606 GN=ARG2 PE=1 SV=1	ARG2	4.02189	1.181	0.00943131	3.51796	3.34481	4.65455	4.57023	High
FAM162A	Protein FAM162A OS=Homo sapiens OX=9606 GN=FAM162A PE=1 SV=2	FAM162A	8.17846	1.05948	0.000862581	7.59593	7.70152	8.70148	8.71492	High
P4HA1	Prolyl 4-hydroxylase subunit alpha-1 OS=Homo sapiens OX=9606 GN=P4HA1 PE=1 SV=2	P4HA1	7.30304	0.885177	0.00622689	7.16913	6.55177	7.63215	7.85911	High
ALDH1B1	Aldehyde dehydrogenase X, mitochondrial OS=Homo sapiens OX=9606 GN=ALDH1B1 PE=1 SV=3	ALDH1B1	5.78801	0.822152	0.0108412	5.29025	5.46363	6.34786	6.05032	High
TAGLN	Transgelin OS=Homo sapiens OX=9606 GN=TAGLN PE=1 SV=4	TAGLN	7.33508	0.714082	0.00598267	7.04837	6.90771	7.7379	7.64635	High
CPOX	Oxygen-dependent coproporphyrinogen-III oxidase, mitochondrial OS=Homo sapiens OX=9606 GN=CPOX PE=1 SV=3	CPOX	6.03208	0.692609	0.0348627	6.01805	5.3535	6.33416	6.42261	High
SFXN3	Sideroflexin-3 OS=Homo sapiens OX=9606 GN=SFXN3 PE=1 SV=3	SFXN3	5.74725	0.675834	0.0370213	5.67016	5.1485	6.14116	6.02917	High
ATP5MF	ATP synthase subunit f, mitochondrial OS=Homo sapiens OX=9606 GN=ATP5MF PE=1 SV=3	ATP5MF	7.87833	0.608472	0.0410574	7.89397	7.25423	8.15542	8.20972	High
PYCR1	Pyrroline-5-carboxylate reductase 1, mitochondrial OS=Homo sapiens OX=9606 GN=PYCR1 PE=1 SV=2	PYCR1	6.26559	0.59495	0.0432428	6.23304	5.70318	6.51344	6.61268	High
FAHD1	Acylpyruvase FAHD1, mitochondrial OS=Homo sapiens OX=9606 GN=FAHD1 PE=1 SV=2	FAHD1	6.78154	0.51411	0.0452294	6.68826	6.36072	7.11695	6.96025	High
UGP2	UTP--glucose-1-phosphate uridylyltransferase OS=Homo sapiens OX=9606 GN=UGP2 PE=1 SV=5	UGP2	7.69367	-0.471419	0.0478077	7.92762	7.93114	7.36279	7.55314	High
NDUFS5	NADH dehydrogenase [ubiquinone] iron-sulfur protein 5 OS=Homo sapiens OX=9606 GN=NDUFS5 PE=1 SV=3	NDUFS5	7.25276	-0.50365	0.0356023	7.55779	7.45138	7.10885	6.89301	High
ATP5IF1	ATPase inhibitor, mitochondrial OS=Homo sapiens OX=9606 GN=ATP5IF1 PE=1 SV=1	ATP5IF1	8.23768	-0.534189	0.037408	8.52593	8.48362	7.92165	8.01952	High
NDUFA7	NADH dehydrogenase [ubiquinone] 1 alpha subcomplex subunit 7 OS=Homo sapiens OX=9606 GN=NDUFA7 PE=1 SV=3	NDUFA7	6.12961	-0.543167	0.0455752	6.34487	6.45751	5.73284	5.9832	High
COX4I1	Cytochrome c oxidase subunit 4 isoform 1, mitochondrial OS=Homo sapiens OX=9606 GN=COX4I1 PE=1 SV=1	COX4I1	8.07685	-0.544536	0.0358263	8.2309	8.46734	7.85898	7.7502	High
NDUFC2	NADH dehydrogenase [ubiquinone] 1 subunit C2 OS=Homo sapiens OX=9606 GN=NDUFC2 PE=1 SV=1	NDUFC2	7.81786	-0.598674	0.019982	8.00193	8.23247	7.47815	7.5589	High
COX6C	Cytochrome c oxidase subunit 6C OS=Homo sapiens OX=9606 GN=COX6C PE=1 SV=2	COX6C	8.63779	-0.650828	0.0310327	8.76329	9.16311	8.22539	8.39935	High
COX7C	Cytochrome c oxidase subunit 7C, mitochondrial OS=Homo sapiens OX=9606 GN=COX7C PE=1 SV=1	COX7C	7.37515	-0.660941	0.00827865	7.69182	7.71943	7.05931	7.03006	High
MICOS13	MICOS complex subunit MIC13 OS=Homo sapiens OX=9606 GN=MICOS13 PE=1 SV=1	MICOS13	7.45798	-0.680674	0.00796632	7.73871	7.85793	7.17685	7.05844	High
NDUFB2	NADH dehydrogenase [ubiquinone] 1 beta subcomplex subunit 2, mitochondrial OS=Homo sapiens OX=9606 GN=NDUFB2 PE=1 SV=1	NDUFB2	5.77854	-0.754078	0.0194447	6.07543	6.23572	5.19549	5.60751	High
NDUFB11	NADH dehydrogenase [ubiquinone] 1 beta subcomplex subunit 11, mitochondrial OS=Homo sapiens OX=9606 GN=NDUFB11 PE=1 SV=1	NDUFB11	6.03165	-0.761085	0.015157	6.1842	6.64018	5.619	5.68321	High
COX7A2	Cytochrome c oxidase subunit 7A2, mitochondrial OS=Homo sapiens OX=9606 GN=COX7A2 PE=1 SV=1	COX7A2	6.83016	-0.763185	0.0102561	7.43871	6.9848	6.33023	6.56691	High
TMEM126A	Transmembrane protein 126A OS=Homo sapiens OX=9606 GN=TMEM126A PE=1 SV=1	TMEM126A	4.35243	-0.867173	0.0484245	4.39763	5.17441	4.03425	3.80344	Medium
AMT	Aminomethyltransferase, mitochondrial OS=Homo sapiens OX=9606 GN=AMT PE=1 SV=1	AMT	4.61598	-0.999163	0.0487942	4.46075	5.77037	4.16045	4.07235	High
COX7B	Cytochrome c oxidase subunit 7B, mitochondrial OS=Homo sapiens OX=9606 GN=COX7B PE=1 SV=2	COX7B	4.73973	-1.21163	0.00615322	5.10899	5.5821	4.36193	3.9059	High
NDUFA4	Cytochrome c oxidase subunit NDUFA4 OS=Homo sapiens OX=9606 GN=NDUFA4 PE=1 SV=1	NDUFA4	7.42861	-1.22098	0.000185865	8.09264	7.98556	6.89577	6.74048	High
MARCH5	E3 ubiquitin-protein ligase MARCH5 OS=Homo sapiens OX=9606 GN=MARCH5 PE=1 SV=1	MARCH5	3.20355	-1.29745	0.0433336	3.51796	4.18659	3.0351	2.07455	High
MS data for mitochondria isolated from WT and LIPTER null hiPSC-CMs.
Protein expressions were subject to differential analysis between KO and WT using an empirical Bayes method by R package LIMMA, with p-value setting below 0.05.

## Sheet: Table 4
Gene_name	Gene_id	Gene_type	Geneid	Chr	logFC.KIvsWT	logCPM.KIvsWT	PValue.KIvsWT	FDR.KIvsWT	M2.WT.logCPM	M3.WT.logCPM	M9.WT.logCPM	M2G.KI.logCPM	M5.KI.logCPM	M8.KI.logCPM	M2.WT.logRPKM	M3.WT.logRPKM	M9.WT.logRPKM	M2G.KI.logRPKM	M5.KI.logRPKM	M8.KI.logRPKM	M2.WT	M3.WT	M9.WT	M2G.KI	M5.KI	M8.KI
Gt(ROSA)26Sor	ENSMUSG00000086429.9	lncRNA	ENSMUSG00000086429.9	chr6;chr6;chr6;chr6;chr6;chr6;chr6;chr6;chr6;chr6	3.50567	5.02817	1.83852e-200	2.83775e-196	2.3903	2.36049	2.485	5.81812	5.84985	6.03222	1.62902	1.5992	1.72372	5.05683	5.08857	5.27093	135	144	170	1847	1648	1904
Mrap2	ENSMUSG00000042761.14	protein_coding	ENSMUSG00000042761.14	chr9;chr9;chr9;chr9;chr9;chr9;chr9;chr9;chr9;chr9;chr9;chr9;chr9;chr9	10.1206	1.38994	1.07685e-37	8.31059e-34	-3.87248	-3.87248	-3.87248	3.1564	2.62069	-3.87248	-5.04689	-5.04689	-5.04689	1.98199	1.44628	-5.04689	0	0	0	290	174	0
Capn11	ENSMUSG00000058626.16	protein_coding	ENSMUSG00000058626.16	chr17;chr17;chr17;chr17;chr17;chr17;chr17;chr17;chr17;chr17;chr17;chr17;chr17;chr17;chr17;chr17;chr17;chr17;chr17;chr17;chr17;chr17;chr17;chr17;chr17;chr17;chr17;chr17	7.78858	1.75653	7.0044e-35	3.60376e-31	-2.78653	-3.87248	-3.87248	3.58466	2.90279	-3.87248	-4.22376	-5.30971	-5.30971	2.14743	1.46557	-5.30971	2	0	0	391	212	0
Gm12312	ENSMUSG00000082145.1	processed_pseudogene	ENSMUSG00000082145.1	chr11	-5.11972	-0.927192	1.00249e-15	3.86835e-12	-0.0742421	-0.0770552	0.0623589	-3.33956	-3.87248	-3.28472	0.560625	0.557812	0.697226	-2.70469	-3.23761	-2.64985	23	25	30	1	0	1
Rps18	ENSMUSG00000008668.15	protein_coding	ENSMUSG00000008668.15	chr17;chr17;chr17;chr17;chr17;chr17;chr17;chr17;chr17;chr17;chr17;chr17;chr17;chr17;chr17;chr17;chr17;chr17;chr17;chr17;chr17;chr17;chr17;chr17;chr17;chr17;chr17;chr17;chr17;chr17;chr17;chr17;chr17;chr17;chr17;chr17;chr17;chr17;chr17;chr17;chr17	0.824103	5.98064	1.63905e-13	5.05975e-10	5.49888	5.51104	5.50199	6.46237	6.44412	6.07399	4.20551	4.21766	4.20862	5.169	5.15075	4.78062	1178	1294	1391	2888	2489	1960
Wif1	ENSMUSG00000020218.11	protein_coding	ENSMUSG00000020218.11	chr10;chr10;chr10;chr10;chr10;chr10;chr10;chr10;chr10;chr10;chr10;chr10;chr10;chr10;chr10;chr10;chr10;chr10;chr10;chr10;chr10;chr10;chr10;chr10;chr10;chr10	0.970303	3.83758	6.12323e-12	1.5752e-08	3.62002	3.67086	2.20866	4.42122	4.56668	3.45325	2.34085	2.39169	0.929486	3.14204	3.28751	2.17408	319	360	140	700	676	317
Chad	ENSMUSG00000039084.8	protein_coding	ENSMUSG00000039084.8	chr11;chr11;chr11;chr11	4.09153	0.513875	7.96627e-12	1.75656e-08	-2.17403	-1.66843	-3.31035	1.0366	2.37064	-0.617058	-2.92249	-2.41689	-4.05881	0.288143	1.62218	-1.36552	4	7	1	65	146	17
Sspnos	ENSMUSG00000085414.1	lncRNA	ENSMUSG00000085414.1	chr6;chr6;chr6;chr6	-2.11841	0.471631	2.5056e-11	4.83424e-08	1.07019	1.14716	1.24969	-1.20294	-0.935971	-0.405434	1.34598	1.42295	1.52547	-0.927152	-0.660185	-0.129648	53	61	71	12	13	20
Tcea1-ps1	ENSMUSG00000067869.4	processed_pseudogene	ENSMUSG00000067869.4	chr15	3.06405	-0.632695	3.40317e-11	5.83643e-08	-2.17403	-2.85045	-2.33355	0.222332	0.0662823	0.0422273	-2.02842	-2.70484	-2.18794	0.367937	0.211888	0.187833	4	2	4	36	28	28
Gm16181	ENSMUSG00000081650.1	protein_coding	ENSMUSG00000081650.1	chr17;chr17	6.67137	-1.76304	2.1369e-10	3.29831e-07	-3.87248	-3.87248	-3.87248	-0.626032	-0.935971	-1.54385	-3.0539	-3.0539	-3.0539	0.192548	-0.117392	-0.72527	0	0	0	19	13	8
Gm8210	ENSMUSG00000094497.1	processed_pseudogene	ENSMUSG00000094497.1	chr1	5.14129	-1.39833	4.14948e-10	5.82247e-07	-3.22966	-3.87248	-3.87248	-0.215039	0.0662823	-3.87248	-2.17975	-2.82258	-2.82258	0.834866	1.11619	-2.82258	1	0	0	26	28	0
Ston2	ENSMUSG00000020961.15	protein_coding	ENSMUSG00000020961.15	chr12;chr12;chr12;chr12;chr12;chr12;chr12;chr12;chr12;chr12;chr12;chr12;chr12;chr12;chr12;chr12;chr12;chr12;chr12;chr12;chr12;chr12;chr12;chr12;chr12;chr12;chr12	1.26261	2.73563	1.555e-08	2.00012e-05	1.96391	1.70948	2.19847	3.47809	3.2003	2.94317	-1.67394	-1.92836	-1.43937	-0.159748	-0.437538	-0.694668	100	91	139	363	261	222
Hjurp	ENSMUSG00000044783.16	protein_coding	ENSMUSG00000044783.16	chr1;chr1;chr1;chr1;chr1;chr1;chr1;chr1;chr1;chr1;chr1;chr1;chr1;chr1;chr1;chr1;chr1;chr1;chr1;chr1;chr1;chr1;chr1;chr1;chr1;chr1;chr1	-0.736111	4.54062	1.72577e-08	2.04902e-05	5.08049	4.77105	4.71272	4.13091	4.18388	4.06364	2.022	1.71256	1.65423	1.07242	1.12539	1.00515	881	774	804	572	518	485
Epyc	ENSMUSG00000019936.10	protein_coding	ENSMUSG00000019936.10	chr10;chr10;chr10;chr10;chr10;chr10;chr10;chr10;chr10;chr10;chr10;chr10;chr10;chr10;chr10	4.5764	-0.402975	1.88724e-08	2.08068e-05	-3.87248	-3.27279	-2.33355	-0.695613	0.967792	0.659092	-5.22919	-4.6295	-3.69026	-2.05232	-0.388916	-0.697615	0	1	4	18	54	44
Dkk3	ENSMUSG00000030772.6	protein_coding	ENSMUSG00000030772.6	chr7;chr7;chr7;chr7;chr7;chr7;chr7;chr7	3.05324	3.84476	2.6688e-08	2.7462e-05	1.24368	2.10128	1.4172	3.61372	5.03501	4.99074	-0.504356	0.353251	-0.330833	1.86568	3.28698	3.24271	60	120	80	399	936	924
Socs2	ENSMUSG00000020027.18	protein_coding	ENSMUSG00000020027.18	chr10;chr10;chr10;chr10;chr10;chr10;chr10;chr10;chr10;chr10;chr10;chr10;chr10;chr10;chr10;chr10;chr10;chr10;chr10;chr10;chr10;chr10;chr10;chr10;chr10;chr10;chr10;chr10;chr10;chr10;chr10;chr10;chr10;chr10;chr10;chr10;chr10;chr10;chr10;chr10;chr10;chr10	-0.73141	5.00416	3.08366e-08	2.97477e-05	5.0323	5.31201	5.54685	4.30355	4.3464	5.05772	1.77967	2.05938	2.29422	1.05093	1.09377	1.80509	852	1127	1435	645	580	968
Cd9	ENSMUSG00000030342.8	protein_coding	ENSMUSG00000030342.8	chr6;chr6;chr6;chr6;chr6;chr6;chr6;chr6;chr6;chr6;chr6;chr6;chr6;chr6;chr6;chr6;chr6;chr6;chr6	0.56893	4.87194	3.71426e-08	3.37233e-05	4.64061	4.67893	4.34123	5.27401	5.13885	4.94805	3.60921	3.64753	3.30983	4.24262	4.10746	3.91666	649	726	621	1266	1006	897
Cilp2	ENSMUSG00000044006.8	protein_coding	ENSMUSG00000044006.8	chr8;chr8;chr8;chr8;chr8;chr8;chr8;chr8	3.21738	-0.858281	5.859e-08	5.02409e-05	-2.44802	-2.85045	-2.90687	-1.10501	-0.754868	0.836012	-4.55704	-4.95947	-5.01589	-3.21404	-2.86389	-1.27301	3	2	2	13	15	50
Nnat	ENSMUSG00000067786.16	protein_coding	ENSMUSG00000067786.16	chr2;chr2;chr2;chr2;chr2;chr2;chr2;chr2;chr2;chr2;chr2;chr2;chr2;chr2;chr2;chr2;chr2;chr2;chr2;chr2;chr2;chr2;chr2;chr2;chr2;chr2;chr2;chr2	5.06142	-1.57535	1.33435e-07	0.000108399	-3.87248	-3.87248	-3.31035	-1.67876	-0.197202	-0.777626	-4.74354	-4.74354	-4.18141	-2.54981	-1.06826	-1.64868	0	0	1	8	23	15
Rgs6	ENSMUSG00000021219.16	protein_coding	ENSMUSG00000021219.16	chr12;chr12;chr12;chr12;chr12;chr12;chr12;chr12;chr12;chr12;chr12;chr12;chr12;chr12;chr12;chr12;chr12;chr12;chr12;chr12;chr12;chr12;chr12;chr12;chr12;chr12;chr12;chr12;chr12;chr12;chr12;chr12;chr12;chr12;chr12;chr12;chr12;chr12;chr12;chr12;chr12;chr12;chr12;chr12;chr12;chr12;chr12;chr12;chr12;chr12;chr12;chr12;chr12;chr12;chr12;chr12;chr12;chr12;chr12;chr12;chr12;chr12;chr12;chr12;chr12;chr12;chr…	0.753151	3.5483	1.4212e-07	0.000109681	3.0745	3.05353	3.23333	3.92029	3.61266	4.05174	-0.25074	-0.271713	-0.0919149	0.595047	0.287418	0.726496	218	234	287	494	348	481
Fmod	ENSMUSG00000041559.7	protein_coding	ENSMUSG00000041559.7	chr1;chr1;chr1;chr1;chr1	2.16557	3.14897	1.84635e-07	0.000135707	1.66581	2.49264	0.704614	3.47414	4.34888	3.48899	-0.0592764	0.767554	-1.02047	1.74905	2.62379	1.7639	81	158	48	362	581	325
AC122252.2	ENSMUSG00000118107.1	lncRNA	ENSMUSG00000118107.1	chr17;chr17;chr17;chr17;chr17;chr17;chr17;chr17;chr17;chr17;chr17;chr17;chr17	-4.52699	-2.02501	2.42287e-07	0.000165106	-1.02946	-0.663618	-2.59191	-3.87248	-3.87248	-3.28472	-2.75803	-2.39219	-4.32049	-5.60105	-5.60105	-5.01329	11	16	3	0	0	1
Ptdss1	ENSMUSG00000021518.4	protein_coding	ENSMUSG00000021518.4	chr13;chr13;chr13;chr13;chr13;chr13;chr13;chr13;chr13;chr13;chr13;chr13;chr13;chr13;chr13;chr13;chr13;chr13;chr13;chr13;chr13;chr13;chr13;chr13;chr13;chr13;chr13;chr13;chr13;chr13;chr13;chr13;chr13;chr13;chr13;chr13;chr13;chr13;chr13;chr13;chr13;chr13;chr13;chr13;chr13;chr13;chr13	-0.517108	5.51643	2.46028e-07	0.000165106	5.77817	5.76085	5.71353	5.17149	5.1658	5.3647	3.67585	3.65852	3.61121	3.06916	3.06347	3.26238	1430	1539	1611	1179	1025	1198
Lmntd1	ENSMUSG00000054966.13	protein_coding	ENSMUSG00000054966.13	chr6;chr6;chr6;chr6;chr6;chr6;chr6;chr6;chr6;chr6;chr6;chr6;chr6;chr6;chr6;chr6;chr6;chr6;chr6;chr6;chr6;chr6;chr6;chr6;chr6;chr6;chr6;chr6;chr6;chr6;chr6;chr6;chr6;chr6;chr6;chr6;chr6	3.61989	0.599273	2.66752e-07	0.000171555	-1.94386	-2.52415	-2.33355	-0.496193	0.113661	2.73572	-4.89787	-5.47816	-5.28756	-3.4502	-2.84035	-0.21829	5	3	4	21	29	192
Olfml2b	ENSMUSG00000038463.8	protein_coding	ENSMUSG00000038463.8	chr1;chr1;chr1;chr1;chr1;chr1;chr1;chr1	0.876346	3.61487	3.42512e-07	0.000211467	3.23581	3.20435	2.87872	3.78315	4.30618	3.80119	1.60587	1.57441	1.24878	2.15321	2.67624	2.17125	244	260	224	449	564	404
Serpina3i	ENSMUSG00000079014.4	protein_coding	ENSMUSG00000079014.4	chr12;chr12;chr12;chr12;chr12;chr12;chr12;chr12	-2.30829	0.325322	3.8157e-07	0.000226521	0.713486	1.87086	-0.0792005	-0.92709	-0.754868	-1.8662	-0.439671	0.717706	-1.23236	-2.08025	-1.90803	-3.01935	41	102	27	15	15	6
Art4	ENSMUSG00000030217.2	protein_coding	ENSMUSG00000030217.2	chr6;chr6;chr6	0.640157	4.0294	5.22046e-07	0.000298436	3.73246	3.53731	3.74476	4.32348	4.36854	4.24177	2.40075	2.20561	2.41305	2.99177	3.03684	2.91007	345	328	410	654	589	549
Coch	ENSMUSG00000020953.17	protein_coding	ENSMUSG00000020953.17	chr12;chr12;chr12;chr12;chr12;chr12;chr12;chr12;chr12;chr12;chr12;chr12;chr12;chr12;chr12;chr12;chr12;chr12;chr12;chr12;chr12;chr12;chr12;chr12;chr12;chr12;chr12;chr12	3.3671	-1.03304	5.94722e-07	0.000327841	-3.87248	-2.25822	-2.90687	-0.92709	0.203991	-0.27984	-5.45648	-3.84222	-4.49087	-2.51109	-1.38001	-1.86384	0	4	2	15	31	22
Rxfp1	ENSMUSG00000034009.14	protein_coding	ENSMUSG00000034009.14	chr3;chr3;chr3;chr3;chr3;chr3;chr3;chr3;chr3;chr3;chr3;chr3;chr3;chr3;chr3;chr3;chr3;chr3;chr3;chr3;chr3;chr3;chr3;chr3;chr3;chr3;chr3;chr3;chr3;chr3;chr3;chr3;chr3;chr3;chr3;chr3;chr3;chr3;chr3;chr3;chr3;chr3;chr3;chr3	2.27162	1.01639	6.90748e-07	0.000361656	-2.78653	-2.52415	1.32655	-0.435408	0.247119	2.87052	-6.11595	-5.85357	-2.00286	-3.76482	-3.08229	-0.458886	2	3	75	22	32	211
Olfr873	ENSMUSG00000049028.8	protein_coding	ENSMUSG00000049028.8	chr9;chr9;chr9;chr9;chr9;chr9;chr9;chr9;chr9;chr9;chr9;chr9	4.01918	-0.759559	7.05463e-07	0.000361656	-3.87248	-3.27279	-2.33355	0.699783	-0.672185	-0.341271	-6.2139	-5.61421	-4.67497	-1.64163	-3.0136	-2.68269	0	1	4	51	16	21
Chil1	ENSMUSG00000064246.10	protein_coding	ENSMUSG00000064246.10	chr1;chr1;chr1;chr1;chr1;chr1;chr1;chr1;chr1;chr1;chr1;chr1;chr1;chr1;chr1;chr1;chr1;chr1;chr1;chr1;chr1;chr1;chr1;chr1;chr1;chr1;chr1;chr1;chr1;chr1;chr1;chr1;chr1;chr1;chr1;chr1;chr1;chr1;chr1;chr1;chr1;chr1;chr1;chr1;chr1;chr1;chr1;chr1;chr1;chr1;chr1;chr1;chr1	3.74886	-1.21133	7.26359e-07	0.000361656	-3.87248	-2.25822	-3.87248	-1.01331	-0.085971	-0.341271	-5.35997	-3.7457	-5.35997	-2.5008	-1.57346	-1.82876	0	4	0	14	25	21
Gm13841	ENSMUSG00000083833.4	processed_pseudogene	ENSMUSG00000083833.4	chr5	3.86214	-1.70717	1.06245e-06	0.000512467	-3.87248	-3.27279	-3.31035	-0.768722	-0.256209	-3.28472	-2.82258	-2.22289	-2.26045	0.281183	0.793696	-2.23482	0	1	1	17	22	1
Clmp	ENSMUSG00000032024.10	protein_coding	ENSMUSG00000032024.10	chr9;chr9;chr9;chr9;chr9;chr9;chr9;chr9;chr9;chr9;chr9;chr9;chr9;chr9;chr9;chr9	0.669087	3.15762	1.78261e-06	0.000833776	2.61453	2.63837	3.06969	3.34147	3.39982	3.58706	0.415724	0.439562	0.87088	1.14267	1.20101	1.38825	158	175	256	330	300	348
Klhdc8a	ENSMUSG00000042115.4	protein_coding	ENSMUSG00000042115.4	chr1;chr1;chr1;chr1;chr1	-0.556085	4.35804	2.45483e-06	0.00111442	4.46145	4.31576	4.96043	3.7703	3.84798	4.45554	2.36755	2.22186	2.86653	1.6764	1.75408	2.36164	573	564	955	445	410	637
Dcdc2b	ENSMUSG00000078552.10	protein_coding	ENSMUSG00000078552.10	chr4;chr4;chr4;chr4;chr4;chr4;chr4;chr4;chr4;chr4;chr4;chr4;chr4;chr4;chr4;chr4;chr4;chr4	1.39691	0.458083	2.69363e-06	0.00118789	-0.260404	-0.24738	-0.686676	1.21784	1.24811	0.222865	-0.715632	-0.702609	-1.1419	0.762609	0.792884	-0.232363	20	22	17	74	66	32
Lgr6	ENSMUSG00000042793.13	protein_coding	ENSMUSG00000042793.13	chr1;chr1;chr1;chr1;chr1;chr1;chr1;chr1;chr1;chr1;chr1;chr1;chr1;chr1;chr1;chr1;chr1;chr1;chr1;chr1;chr1;chr1;chr1;chr1;chr1;chr1;chr1;chr1;chr1;chr1;chr1;chr1;chr1;chr1;chr1;chr1	-0.627444	5.36887	2.95689e-06	0.00126777	5.6748	5.69279	5.54384	5.30663	5.1288	4.58295	2.89849	2.91648	2.76752	2.53031	2.35249	1.80664	1331	1468	1432	1295	999	696
Slitrk4	ENSMUSG00000046699.14	protein_coding	ENSMUSG00000046699.14	chrX;chrX;chrX;chrX;chrX;chrX;chrX;chrX	1.79214	0.102357	3.31716e-06	0.0013838	-1.57099	-0.585362	-1.02572	0.85385	0.993348	0.089551	-4.69911	-3.71349	-4.15385	-2.27428	-2.13478	-3.03858	7	17	13	57	55	29
Hapln1	ENSMUSG00000021613.9	protein_coding	ENSMUSG00000021613.9	chr13;chr13;chr13;chr13;chr13;chr13;chr13	3.26878	-1.15759	4.30739e-06	0.00174959	-3.87248	-1.83956	-3.87248	-0.559652	-0.0334142	-0.777626	-6.43368	-4.40076	-6.43368	-3.12086	-2.59462	-3.33883	0	6	0	20	26	15
H2-Q4	ENSMUSG00000035929.11	protein_coding	ENSMUSG00000035929.11	chr17;chr17;chr17;chr17;chr17;chr17;chr17;chr17;chr17;chr17;chr17	-0.507474	5.13556	4.8295e-06	0.0018846	5.3751	5.19631	5.50303	4.77796	4.64335	5.13023	3.99881	3.82002	4.12674	3.40167	3.26706	3.75394	1081	1040	1392	897	713	1018
Ptpn3	ENSMUSG00000038764.14	protein_coding	ENSMUSG00000038764.14	chr4;chr4;chr4;chr4;chr4;chr4;chr4;chr4;chr4;chr4;chr4;chr4;chr4;chr4;chr4;chr4;chr4;chr4;chr4;chr4;chr4;chr4;chr4;chr4;chr4;chr4;chr4;chr4;chr4;chr4;chr4;chr4;chr4;chr4;chr4;chr4;chr4;chr4;chr4;chr4;chr4;chr4;chr4;chr4;chr4;chr4;chr4;chr4;chr4;chr4	-0.432235	6.63894	4.88397e-06	0.0018846	6.86433	6.77717	6.87293	6.3126	6.44123	6.46344	4.00874	3.92158	4.01734	3.45701	3.58563	3.60785	3038	3115	3601	2603	2484	2568
Pkhd1l1	ENSMUSG00000038725.13	protein_coding	ENSMUSG00000038725.13	chr15;chr15;chr15;chr15;chr15;chr15;chr15;chr15;chr15;chr15;chr15;chr15;chr15;chr15;chr15;chr15;chr15;chr15;chr15;chr15;chr15;chr15;chr15;chr15;chr15;chr15;chr15;chr15;chr15;chr15;chr15;chr15;chr15;chr15;chr15;chr15;chr15;chr15;chr15;chr15;chr15;chr15;chr15;chr15;chr15;chr15;chr15;chr15;chr15;chr15;chr15;chr15;chr15;chr15;chr15;chr15;chr15;chr15;chr15;chr15;chr15;chr15;chr15;chr15;chr15;chr15;chr…	1.22528	1.63296	5.3942e-06	0.00203072	0.495478	1.19229	0.942967	1.87515	2.29044	2.12445	-3.71678	-3.01996	-3.26929	-2.33711	-1.92182	-2.08781	35	63	57	118	138	125
Prkar2b	ENSMUSG00000002997.15	protein_coding	ENSMUSG00000002997.15	chr12;chr12;chr12;chr12;chr12;chr12;chr12;chr12;chr12;chr12;chr12;chr12;chr12;chr12;chr12;chr12;chr12;chr12;chr12;chr12;chr12;chr12;chr12;chr12;chr12;chr12;chr12;chr12;chr12;chr12;chr12;chr12;chr12;chr12	1.48366	1.25751	5.86212e-06	0.00215433	0.571867	0.0262588	0.418935	2.07641	1.24811	1.9171	-1.29682	-1.84243	-1.44975	0.207724	-0.620574	0.0484146	37	27	39	136	66	108
Ccl28	ENSMUSG00000074715.3	protein_coding	ENSMUSG00000074715.3	chr13;chr13;chr13;chr13;chr13	-3.09297	-1.836	6.54851e-06	0.00235061	-0.725277	-0.511134	-3.31035	-2.64562	-3.27605	-3.87248	-3.00148	-2.78733	-5.58655	-4.92182	-5.55225	-6.14868	14	18	1	3	1	0
Gm49708	ENSMUSG00000116656.1	lncRNA	ENSMUSG00000116656.1	chr16;chr16;chr16	-0.952282	6.26009	6.82997e-06	0.00236098	6.51543	6.60481	6.75144	5.26259	5.3686	6.38737	5.56533	5.65471	5.80134	4.3125	4.4185	5.43727	2385	2764	3310	1256	1180	2436
Shmt1	ENSMUSG00000020534.14	protein_coding	ENSMUSG00000020534.14	chr11;chr11;chr11;chr11;chr11;chr11;chr11;chr11;chr11;chr11;chr11;chr11;chr11;chr11;chr11;chr11;chr11;chr11;chr11;chr11;chr11;chr11;chr11;chr11;chr11;chr11;chr11;chr11;chr11;chr11;chr11;chr11;chr11;chr11;chr11;chr11;chr11;chr11;chr11;chr11;chr11;chr11;chr11;chr11;chr11;chr11;chr11;chr11;chr11;chr11;chr11;chr11;chr11;chr11;chr11;chr11;chr11;chr11;chr11;chr11;chr11;chr11;chr11;chr11;chr11;chr11;chr…	-0.888946	3.47085	6.88333e-06	0.00236098	3.85598	3.66687	3.98301	2.42678	3.03787	3.33059	1.89881	1.7097	2.02584	0.46961	1.0807	1.37342	376	359	484	174	233	291
H2-D1	ENSMUSG00000073411.11	protein_coding	ENSMUSG00000073411.11	chr17;chr17;chr17;chr17;chr17;chr17;chr17;chr17;chr17;chr17;chr17;chr17;chr17;chr17;chr17;chr17;chr17;chr17	-0.462691	7.1354	8.32093e-06	0.00278741	7.3293	7.26762	7.42808	6.76963	6.709	7.15756	5.96249	5.90081	6.06127	5.40282	5.34218	5.79075	4194	4377	5292	3574	2991	4156
Phlda1	ENSMUSG00000020205.8	protein_coding	ENSMUSG00000020205.8	chr10;chr10;chr10;chr10	-0.728511	3.71979	8.48775e-06	0.00278741	4.25395	4.18231	3.63193	3.21446	3.38058	3.30576	3.11317	3.04153	2.49115	2.07368	2.23981	2.16498	496	514	379	302	296	286
Lrp2	ENSMUSG00000027070.14	protein_coding	ENSMUSG00000027070.14	chr2;chr2;chr2;chr2;chr2;chr2;chr2;chr2;chr2;chr2;chr2;chr2;chr2;chr2;chr2;chr2;chr2;chr2;chr2;chr2;chr2;chr2;chr2;chr2;chr2;chr2;chr2;chr2;chr2;chr2;chr2;chr2;chr2;chr2;chr2;chr2;chr2;chr2;chr2;chr2;chr2;chr2;chr2;chr2;chr2;chr2;chr2;chr2;chr2;chr2;chr2;chr2;chr2;chr2;chr2;chr2;chr2;chr2;chr2;chr2;chr2;chr2;chr2;chr2;chr2;chr2;chr2;chr2;chr2;chr2;chr2;chr2;chr2;chr2;chr2;chr2;chr2;chr2;chr2;chr2…	3.73873	-1.67673	8.82572e-06	0.00283802	-3.87248	-3.87248	-2.59191	-1.99233	-0.672185	-0.543014	-7.93434	-7.93434	-6.65378	-6.05419	-4.73405	-4.60488	0	0	3	6	16	18
Bmp3	ENSMUSG00000029335.5	protein_coding	ENSMUSG00000029335.5	chr5;chr5;chr5;chr5;chr5;chr5;chr5;chr5	3.09693	-1.2287	9.28151e-06	0.00292368	-2.78653	-2.85045	-2.90687	-1.308	0.203991	-0.777626	-5.67367	-5.73758	-5.794	-4.19514	-2.68314	-3.66476	2	2	2	11	31	15
H2-T24	ENSMUSG00000053835.17	protein_coding	ENSMUSG00000053835.17	chr17;chr17;chr17;chr17;chr17;chr17;chr17;chr17;chr17	-1.36512	3.72727	1.07758e-05	0.0033265	4.12043	4.33349	4.19002	2.42678	2.45583	3.69427	2.99478	3.20784	3.06437	1.30113	1.33018	2.56862	452	571	559	174	155	375
Dtx1	ENSMUSG00000029603.15	protein_coding	ENSMUSG00000029603.15	chr5;chr5;chr5;chr5;chr5;chr5;chr5;chr5;chr5;chr5;chr5;chr5;chr5;chr5;chr5;chr5;chr5;chr5;chr5;chr5;chr5;chr5;chr5;chr5;chr5;chr5;chr5;chr5;chr5	1.47517	-0.0717596	1.11589e-05	0.00337721	-0.636639	-0.834143	-1.34529	0.64454	0.445313	0.179781	-3.03444	-3.23195	-3.74309	-1.75326	-1.95249	-2.21802	15	14	10	49	37	31
Gm36827	ENSMUSG00000112327.1	lncRNA	ENSMUSG00000112327.1	chr10;chr10;chr10;chr10;chr10;chr10	0.651533	5.25912	1.29919e-05	0.00382689	5.12078	5.30175	4.0722	5.91686	5.54961	4.97193	4.8	4.98097	3.75143	5.59609	5.22884	4.65115	906	1119	515	1978	1338	912
Adipoq	ENSMUSG00000022878.5	protein_coding	ENSMUSG00000022878.5	chr16;chr16;chr16;chr16;chr16;chr16	3.17751	-1.37014	1.31406e-05	0.00382689	-2.78653	-3.27279	-2.90687	-1.42132	0.0662823	-0.95833	-3.25225	-3.73851	-3.37258	-1.88703	-0.399431	-1.42404	2	1	2	10	28	13
Fbln1	ENSMUSG00000006369.14	protein_coding	ENSMUSG00000006369.14	chr15;chr15;chr15;chr15;chr15;chr15;chr15;chr15;chr15;chr15;chr15;chr15;chr15;chr15;chr15;chr15;chr15;chr15;chr15;chr15;chr15;chr15;chr15;chr15;chr15;chr15;chr15;chr15;chr15;chr15;chr15;chr15;chr15;chr15	0.484149	5.968	1.38845e-05	0.00396865	5.86137	5.70062	5.54484	6.15352	6.16302	6.24572	3.7344	3.57365	3.41787	4.02655	4.03604	4.11874	1515	1476	1433	2331	2048	2208
Tubb4a	ENSMUSG00000062591.5	protein_coding	ENSMUSG00000062591.5	chr17;chr17;chr17;chr17	1.28453	0.769233	1.42016e-05	0.00398547	0.0906201	-0.188342	0.106618	1.21784	1.53587	0.94295	-1.06513	-1.34409	-1.04913	0.0620884	0.380119	-0.212799	26	23	31	74	81	54
Igfals	ENSMUSG00000046070.9	protein_coding	ENSMUSG00000046070.9	chr17;chr17;chr17;chr17;chr17;chr17;chr17;chr17;chr17;chr17;chr17;chr17;chr17;chr17	-1.65062	1.12531	1.47191e-05	0.00405696	1.37739	1.31978	2.10338	-0.496193	-1.03583	1.34512	-0.285724	-0.343332	0.440266	-2.15931	-2.69895	-0.317996	66	69	130	21	12	72
Serpina3h	ENSMUSG00000041449.16	transcribed_unprocessed_pseudogene	ENSMUSG00000041449.16	chr12;chr12;chr12;chr12;chr12;chr12;chr12;chr12	-2.90268	1.97692	1.57652e-05	0.00426904	2.28078	3.66287	1.28863	0.616105	1.13785	-2.86829	1.76073	3.14282	0.768583	0.09606	0.617806	-3.38833	125	358	73	48	61	2
Gm47122	ENSMUSG00000111003.1	TEC	ENSMUSG00000111003.1	chr9	-2.69193	-1.59902	1.75924e-05	0.0046817	-1.74541	-0.834143	-0.476191	-2.95126	-2.85532	-2.86829	-0.234952	0.676314	1.03427	-1.44081	-1.34486	-1.35783	6	14	20	2	2	2
Robo2	ENSMUSG00000052516.19	protein_coding	ENSMUSG00000052516.19	chr16;chr16;chr16;chr16;chr16;chr16;chr16;chr16;chr16;chr16;chr16;chr16;chr16;chr16;chr16;chr16;chr16;chr16;chr16;chr16;chr16;chr16;chr16;chr16;chr16;chr16;chr16;chr16;chr16;chr16;chr16;chr16;chr16;chr16;chr16;chr16;chr16;chr16;chr16;chr16;chr16;chr16;chr16;chr16;chr16;chr16;chr16;chr16;chr16;chr16;chr16;chr16;chr16;chr16;chr16;chr16;chr16;chr16;chr16;chr16;chr16;chr16;chr16;chr16;chr16;chr16;chr…	-0.927237	1.7267	2.16341e-05	0.0056597	1.68313	1.75532	2.6511	0.878001	0.552352	1.8772	-2.40289	-2.3307	-1.43492	-3.20802	-3.53367	-2.20882	82	94	191	58	40	105
Tgtp1	ENSMUSG00000078922.9	protein_coding	ENSMUSG00000078922.9	chr11;chr11;chr11;chr11;chr11;chr11;chr11;chr11	-1.22246	1.16461	2.23622e-05	0.00575269	1.68313	1.64602	1.58302	0.222332	0.113661	0.968491	0.00280936	-0.0343076	-0.0973045	-1.45799	-1.56666	-0.711834	82	87	90	36	29	55
mt-Co3	ENSMUSG00000064358.1	protein_coding	ENSMUSG00000064358.1	chrM	-0.682485	4.80615	2.52725e-05	0.00639476	5.17689	5.406	4.65801	4.29237	4.77627	4.10453	5.52796	5.75707	5.00908	4.64344	5.12734	4.4556	942	1203	774	640	782	499
Prepl	ENSMUSG00000024127.15	protein_coding	ENSMUSG00000024127.15	chr17;chr17;chr17;chr17;chr17;chr17;chr17;chr17;chr17;chr17;chr17;chr17;chr17;chr17;chr17;chr17;chr17;chr17;chr17;chr17;chr17;chr17;chr17;chr17;chr17;chr17;chr17;chr17;chr17;chr17;chr17;chr17;chr17;chr17;chr17;chr17;chr17;chr17;chr17;chr17;chr17;chr17;chr17;chr17;chr17;chr17;chr17;chr17;chr17;chr17;chr17;chr17;chr17;chr17	-0.540197	6.50238	2.60079e-05	0.00644485	6.50207	6.85641	6.84299	6.02288	6.1107	6.46848	4.02103	4.37537	4.36195	3.54184	3.62966	3.98744	2363	3291	3527	2129	1975	2577
Rps6ka2	ENSMUSG00000023809.10	protein_coding	ENSMUSG00000023809.10	chr17;chr17;chr17;chr17;chr17;chr17;chr17;chr17;chr17;chr17;chr17;chr17;chr17;chr17;chr17;chr17;chr17;chr17;chr17;chr17;chr17;chr17;chr17;chr17;chr17;chr17;chr17;chr17;chr17;chr17;chr17;chr17;chr17;chr17;chr17;chr17;chr17;chr17;chr17;chr17;chr17;chr17	-0.559572	5.31732	2.63313e-05	0.00644485	5.74247	5.58904	5.36066	4.87865	5.0273	5.11172	2.42372	2.27029	2.04191	1.5599	1.70855	1.79297	1395	1366	1261	962	931	1005
H2-Q10	ENSMUSG00000067235.14	protein_coding	ENSMUSG00000067235.14	chr17;chr17;chr17;chr17;chr17;chr17;chr17;chr17;chr17;chr17;chr17;chr17;chr17;chr17	-1.99925	0.0431685	2.67231e-05	0.00644485	0.644413	0.951044	0.453618	-1.01331	-2.26468	-0.543014	-1.47594	-1.16931	-1.66673	-3.13366	-4.38503	-2.66337	39	53	40	14	4	18
Gm45640	ENSMUSG00000109812.1	TEC	ENSMUSG00000109812.1	chr8	-0.762525	2.14967	3.4446e-05	0.00817961	2.48224	2.4561	2.50167	1.58361	1.84749	1.75043	1.55928	1.53314	1.57871	0.66065	0.924528	0.827474	144	154	172	96	101	96
Scara3	ENSMUSG00000034463.4	protein_coding	ENSMUSG00000034463.4	chr14;chr14;chr14;chr14;chr14;chr14	1.11078	1.98197	3.57662e-05	0.00836442	1.12192	1.41805	1.43467	1.97929	2.74625	2.44867	-0.724873	-0.428749	-0.412129	0.132493	0.899459	0.601877	55	74	81	127	190	157
Id2	ENSMUSG00000020644.9	protein_coding	ENSMUSG00000020644.9	chr12;chr12;chr12;chr12;chr12;chr12;chr12;chr12	0.704583	3.60138	3.9439e-05	0.00908569	3.39146	2.96528	3.21323	3.99397	4.08334	3.61966	2.10576	1.67958	1.92753	2.70827	2.79765	2.33396	272	220	283	520	483	356
Ccr2	ENSMUSG00000049103.14	protein_coding	ENSMUSG00000049103.14	chr9;chr9;chr9;chr9;chr9;chr9;chr9;chr9;chr9;chr9	0.957429	1.83732	4.18323e-05	0.00949531	0.988937	1.47394	1.32655	2.11756	1.96839	2.54519	-1.76809	-1.28308	-1.43048	-0.63946	-0.788629	-0.211837	50	77	75	140	110	168
Agtpbp1	ENSMUSG00000021557.15	protein_coding	ENSMUSG00000021557.15	chr13;chr13;chr13;chr13;chr13;chr13;chr13;chr13;chr13;chr13;chr13;chr13;chr13;chr13;chr13;chr13;chr13;chr13;chr13;chr13;chr13;chr13;chr13;chr13;chr13;chr13;chr13;chr13;chr13;chr13;chr13;chr13;chr13;chr13;chr13;chr13;chr13;chr13;chr13;chr13;chr13;chr13;chr13;chr13;chr13;chr13;chr13;chr13;chr13;chr13;chr13;chr13;chr13;chr13;chr13;chr13;chr13;chr13;chr13;chr13;chr13;chr13;chr13;chr13;chr13;chr13;chr…	0.475802	7.55994	4.55836e-05	0.010145	7.28567	7.5329	7.00375	8.03573	7.92464	7.29608	2.83782	3.08506	2.55591	3.58789	3.47679	2.84823	4069	5261	3943	8599	6949	4575
Serpinf1	ENSMUSG00000000753.15	protein_coding	ENSMUSG00000000753.15	chr11;chr11;chr11;chr11;chr11;chr11;chr11;chr11;chr11;chr11;chr11;chr11;chr11;chr11;chr11;chr11;chr11;chr11;chr11;chr11;chr11;chr11;chr11;chr11;chr11;chr11;chr11;chr11;chr11;chr11;chr11;chr11;chr11;chr11;chr11;chr11;chr11	0.535724	4.90996	4.60091e-05	0.010145	4.67348	4.53526	4.63741	4.90386	5.26093	5.26645	3.43531	3.29708	3.39924	3.66569	4.02275	4.02827	664	657	763	979	1095	1119
Prss35	ENSMUSG00000033491.13	protein_coding	ENSMUSG00000033491.13	chr9;chr9;chr9;chr9;chr9	2.68594	-1.2299	5.87066e-05	0.0127625	-3.22966	-1.83956	-3.31035	-1.01331	0.113661	-1.05794	-5.01374	-3.62364	-5.09444	-2.79739	-1.67042	-2.84203	1	6	1	14	29	12
Mybphl	ENSMUSG00000068745.6	protein_coding	ENSMUSG00000068745.6	chr3;chr3;chr3;chr3;chr3;chr3;chr3;chr3;chr3	6.00128	1.13744	6.10013e-05	0.0130772	-3.87248	-3.27279	-3.31035	-3.33956	-0.84258	3.61966	-4.22411	-3.62442	-3.66198	-3.69119	-1.19421	3.26803	0	1	1	1	14	356
mt-Nd4l	ENSMUSG00000065947.3	protein_coding	ENSMUSG00000065947.3	chrM	-0.749775	3.23458	6.39961e-05	0.0135312	3.65994	3.78942	3.15119	2.69494	3.29068	2.3256	5.41141	5.54088	4.90265	4.44641	5.04215	4.07707	328	391	271	210	278	144
1500015O10Rik	ENSMUSG00000026051.8	protein_coding	ENSMUSG00000026051.8	chr1;chr1;chr1;chr1	2.32912	-0.563378	6.56222e-05	0.0136875	-2.44802	-1.25098	-2.33355	-0.559652	0.745198	-0.164309	-2.29921	-1.10218	-2.18475	-0.410852	0.893999	-0.0155086	3	10	4	20	46	24
Mctp1	ENSMUSG00000021596.16	protein_coding	ENSMUSG00000021596.16	chr13;chr13;chr13;chr13;chr13;chr13;chr13;chr13;chr13;chr13;chr13;chr13;chr13;chr13;chr13;chr13;chr13;chr13;chr13;chr13;chr13;chr13;chr13;chr13;chr13;chr13;chr13;chr13;chr13;chr13;chr13;chr13;chr13;chr13;chr13;chr13;chr13;chr13;chr13;chr13;chr13;chr13;chr13;chr13;chr13;chr13;chr13;chr13;chr13;chr13;chr13;chr13;chr13;chr13;chr13;chr13;chr13;chr13;chr13;chr13;chr13;chr13;chr13;chr13;chr13;chr13;chr…	0.919243	1.599	6.85005e-05	0.0139991	1.04361	1.05243	1.10446	2.20608	1.96839	1.70557	-1.99078	-1.98196	-1.92993	-0.828314	-1.066	-1.32882	52	57	64	149	110	93
Myom2	ENSMUSG00000031461.4	protein_coding	ENSMUSG00000031461.4	chr8;chr8;chr8;chr8;chr8;chr8;chr8;chr8;chr8;chr8;chr8;chr8;chr8;chr8;chr8;chr8;chr8;chr8;chr8;chr8;chr8;chr8;chr8;chr8;chr8;chr8;chr8;chr8;chr8;chr8;chr8;chr8;chr8;chr8;chr8;chr8;chr8;chr8;chr8;chr8;chr8;chr8;chr8;chr8;chr8;chr8;chr8;chr8;chr8;chr8;chr8;chr8;chr8;chr8;chr8;chr8;chr8;chr8	-0.53813	9.72474	6.89297e-05	0.0139991	10.0823	9.70786	10.0872	9.40187	9.5105	9.37265	6.9361	6.56169	6.94099	6.2557	6.36434	6.22649	28282	23764	33437	22170	20864	19304
Cish	ENSMUSG00000032578.7	protein_coding	ENSMUSG00000032578.7	chr9;chr9;chr9;chr9;chr9;chr9;chr9;chr9;chr9;chr9;chr9;chr9;chr9;chr9	-0.538734	5.38781	7.74287e-05	0.0155209	5.69416	5.43914	5.72599	4.78915	5.03655	5.41781	3.01181	2.75679	3.04365	2.1068	2.3542	2.73546	1349	1231	1625	904	937	1243
Pknox2	ENSMUSG00000035934.16	protein_coding	ENSMUSG00000035934.16	chr9;chr9;chr9;chr9;chr9;chr9;chr9;chr9;chr9;chr9;chr9;chr9;chr9;chr9;chr9;chr9;chr9;chr9;chr9;chr9;chr9;chr9;chr9;chr9;chr9;chr9;chr9;chr9;chr9;chr9;chr9;chr9;chr9;chr9;chr9;chr9;chr9;chr9;chr9;chr9;chr9;chr9;chr9;chr9;chr9;chr9;chr9;chr9;chr9;chr9;chr9;chr9;chr9;chr9;chr9;chr9;chr9;chr9;chr9;chr9;chr9;chr9;chr9;chr9;chr9;chr9;chr9;chr9;chr9;chr9;chr9;chr9;chr9;chr9;chr9;chr9;chr9;chr9;chr9;chr9…	0.571812	3.54301	7.97745e-05	0.0157862	3.20015	3.31561	3.15119	4.03213	3.79083	3.53672	-0.169314	-0.053861	-0.218279	0.662665	0.421361	0.167257	238	281	271	534	394	336
Gm5898	ENSMUSG00000081788.2	processed_pseudogene	ENSMUSG00000081788.2	chr7	-2.37862	0.689992	8.24192e-05	0.0161031	1.55726	0.661189	1.61401	-1.67876	-1.84681	0.690127	0.506933	-0.389139	0.563686	-2.72908	-2.89714	-0.360201	75	43	92	8	6	45
Homer2	ENSMUSG00000025813.14	protein_coding	ENSMUSG00000025813.14	chr7;chr7;chr7;chr7;chr7;chr7;chr7;chr7;chr7;chr7;chr7;chr7;chr7;chr7;chr7;chr7;chr7;chr7;chr7;chr7;chr7;chr7;chr7;chr7;chr7;chr7;chr7;chr7;chr7;chr7;chr7;chr7;chr7;chr7;chr7;chr7;chr7;chr7;chr7;chr7;chr7;chr7;chr7;chr7;chr7;chr7;chr7;chr7;chr7;chr7;chr7;chr7;chr7;chr7;chr7;chr7;chr7	-0.38717	6.19822	9.21399e-05	0.0177772	6.29864	6.3831	6.44706	5.98655	5.83403	6.14361	2.64089	2.72535	2.7893	2.32879	2.17627	2.48586	2052	2370	2680	2076	1630	2057
H2-Q5	ENSMUSG00000055413.12	polymorphic_pseudogene	ENSMUSG00000055413.12	chr17;chr17;chr17;chr17;chr17;chr17;chr17;chr17;chr17;chr17;chr17	-0.787614	2.12298	9.34472e-05	0.0178069	2.32559	2.38984	2.64361	1.73673	1.28996	1.95592	1.65566	1.71991	1.97368	1.0668	0.620027	1.28599	129	147	190	107	68	111
Gpc3	ENSMUSG00000055653.13	protein_coding	ENSMUSG00000055653.13	chrX;chrX;chrX;chrX;chrX;chrX;chrX;chrX;chrX;chrX;chrX;chrX;chrX	0.815294	2.22366	0.000104267	0.0196263	1.70025	1.79974	1.78717	2.31623	2.80516	2.54519	0.272645	0.372132	0.359568	0.888628	1.37755	1.11758	83	97	104	161	198	168
Sfi1	ENSMUSG00000023764.18	protein_coding	ENSMUSG00000023764.18	chr11;chr11;chr11;chr11;chr11;chr11;chr11;chr11;chr11;chr11;chr11;chr11;chr11;chr11;chr11;chr11;chr11;chr11;chr11;chr11;chr11;chr11;chr11;chr11;chr11;chr11;chr11;chr11;chr11;chr11;chr11;chr11;chr11;chr11;chr11;chr11;chr11;chr11;chr11;chr11;chr11;chr11;chr11;chr11;chr11;chr11;chr11;chr11;chr11;chr11;chr11;chr11;chr11;chr11;chr11;chr11;chr11;chr11;chr11;chr11;chr11;chr11;chr11;chr11;chr11;chr11;chr…	0.811885	3.69534	0.000106497	0.0198046	3.23581	3.05963	3.33449	4.26057	4.23566	3.5537	0.317613	0.141436	0.416297	1.34237	1.31746	0.635502	244	235	308	626	537	340
Gm8909	ENSMUSG00000073402.11	protein_coding	ENSMUSG00000073402.11	chr17;chr17;chr17;chr17;chr17;chr17;chr17;chr17;chr17;chr17;chr17;chr17;chr17;chr17;chr17;chr17;chr17;chr17;chr17;chr17;chr17;chr17;chr17;chr17;chr17;chr17;chr17;chr17;chr17;chr17;chr17	-3.45606	-0.616285	0.000119953	0.0220413	0.23856	-0.188342	0.309585	-3.87248	-3.27605	-0.95833	-0.388113	-0.815015	-0.317088	-4.49915	-3.90273	-1.585	29	23	36	0	1	13
mt-Tl1	ENSMUSG00000064340.1	Mt_tRNA	ENSMUSG00000064340.1	chrM	-0.474679	6.415	0.000129934	0.0235944	6.81214	6.99817	5.92758	6.22234	6.39942	5.70003	10.5491	10.7351	9.66454	9.95931	10.1364	9.437	2930	3631	1869	2445	2413	1512
Lrrn4	ENSMUSG00000043110.2	protein_coding	ENSMUSG00000043110.2	chr2;chr2;chr2;chr2;chr2	2.14324	-0.414962	0.000136805	0.0245533	-3.22966	-2.25822	-0.476191	-1.308	-0.085971	1.06636	-5.12302	-4.15158	-2.36955	-3.20136	-1.97933	-0.827005	1	4	20	11	25	59
Cercam	ENSMUSG00000039787.13	protein_coding	ENSMUSG00000039787.13	chr2;chr2;chr2;chr2;chr2;chr2;chr2;chr2;chr2;chr2;chr2;chr2;chr2;chr2;chr2;chr2;chr2;chr2;chr2;chr2;chr2;chr2;chr2;chr2;chr2	0.78908	1.9422	0.000140997	0.0249169	1.61256	1.3599	1.51896	2.08681	2.38036	2.34523	-0.145747	-0.398408	-0.239343	0.328506	0.622054	0.586931	78	71	86	137	147	146
Hagh	ENSMUSG00000024158.17	protein_coding	ENSMUSG00000024158.17	chr17;chr17;chr17;chr17;chr17;chr17;chr17;chr17;chr17;chr17;chr17;chr17;chr17;chr17;chr17;chr17;chr17;chr17;chr17;chr17;chr17;chr17;chr17;chr17;chr17;chr17;chr17;chr17;chr17;chr17;chr17;chr17;chr17;chr17;chr17;chr17;chr17;chr17;chr17;chr17;chr17;chr17;chr17;chr17;chr17;chr17;chr17;chr17;chr17;chr17;chr17;chr17;chr17;chr17	-0.376294	4.93382	0.00014206	0.0249169	5.09674	5.10042	5.13084	4.65057	4.75401	4.79587	4.16468	4.16836	4.19878	3.71851	3.82195	3.86381	891	973	1075	821	770	807
Gata3	ENSMUSG00000015619.10	protein_coding	ENSMUSG00000015619.10	chr2;chr2;chr2;chr2;chr2;chr2;chr2;chr2;chr2;chr2;chr2;chr2;chr2;chr2;chr2;chr2;chr2;chr2	1.2134	0.270967	0.000151393	0.0260677	-0.399356	-1.02756	0.0166985	0.587098	0.517548	0.993587	-2.3914	-3.0196	-1.97534	-1.40495	-1.4745	-0.998457	18	12	29	47	39	56
Phkg1	ENSMUSG00000025537.12	protein_coding	ENSMUSG00000025537.12	chr5;chr5;chr5;chr5;chr5;chr5;chr5;chr5;chr5;chr5;chr5;chr5;chr5;chr5;chr5;chr5;chr5;chr5;chr5;chr5;chr5;chr5;chr5;chr5;chr5	0.410986	5.06622	0.000151998	0.0260677	5.0541	5.01036	4.40686	5.49702	5.28441	4.91559	2.35167	2.30793	1.70442	2.79458	2.58197	2.21316	865	914	650	1478	1113	877
Gm44608	ENSMUSG00000108324.1	TEC	ENSMUSG00000108324.1	chr7	-1.23603	0.937408	0.000158471	0.0268792	1.61256	1.1699	1.45192	0.557496	-0.381996	0.344895	1.83856	1.39591	1.67793	0.7835	-0.155992	0.570899	78	62	82	46	20	35
Comp	ENSMUSG00000031849.9	protein_coding	ENSMUSG00000031849.9	chr8;chr8;chr8;chr8;chr8;chr8;chr8;chr8;chr8;chr8;chr8;chr8;chr8;chr8;chr8;chr8;chr8;chr8;chr8;chr8;chr8;chr8;chr8;chr8;chr8;chr8;chr8;chr8;chr8;chr8	1.81528	2.64832	0.000160688	0.026959	0.608596	2.0894	1.36349	2.87372	3.7981	2.98757	-0.960409	0.520398	-0.205511	1.30472	2.22909	1.41857	38	119	77	238	396	229
Lrpprc	ENSMUSG00000024120.12	protein_coding	ENSMUSG00000024120.12	chr17;chr17;chr17;chr17;chr17;chr17;chr17;chr17;chr17;chr17;chr17;chr17;chr17;chr17;chr17;chr17;chr17;chr17;chr17;chr17;chr17;chr17;chr17;chr17;chr17;chr17;chr17;chr17;chr17;chr17;chr17;chr17;chr17;chr17;chr17;chr17;chr17;chr17;chr17;chr17;chr17;chr17;chr17;chr17;chr17;chr17;chr17;chr17;chr17;chr17;chr17;chr17;chr17;chr17;chr17;chr17;chr17;chr17;chr17;chr17;chr17;chr17;chr17;chr17;chr17;chr17;chr…	-0.335303	7.55234	0.000169523	0.0281353	7.87125	7.84366	7.35284	7.52077	7.56837	6.97233	4.7831	4.75552	4.2647	4.43263	4.48022	3.88419	6107	6526	5023	6017	5428	3655
Alox12	ENSMUSG00000000320.10	protein_coding	ENSMUSG00000000320.10	chr11;chr11;chr11;chr11;chr11;chr11;chr11;chr11;chr11;chr11;chr11;chr11;chr11;chr11;chr11;chr11;chr11;chr11;chr11;chr11;chr11;chr11	0.969776	2.14412	0.000186551	0.030632	1.93527	1.33998	1.4172	2.75486	2.20552	2.59523	-0.0950612	-0.690356	-0.613137	0.72452	0.175189	0.564894	98	70	80	219	130	174
Enpp5	ENSMUSG00000023960.13	protein_coding	ENSMUSG00000023960.13	chr17;chr17;chr17;chr17;chr17;chr17;chr17;chr17;chr17;chr17;chr17;chr17	-0.368866	4.98002	0.000188642	0.0306493	5.10801	5.15701	5.19118	4.7039	4.82689	4.82062	2.82765	2.87665	2.91082	2.42353	2.54653	2.54026	898	1012	1121	852	810	821
mt-Atp6	ENSMUSG00000064357.1	protein_coding	ENSMUSG00000064357.1	chrM	-0.572927	4.86607	0.000212884	0.0342052	5.04072	5.42739	4.84434	4.4796	4.83222	4.29321	5.595	5.98166	5.39861	5.03387	5.38649	4.84748	857	1221	881	729	813	569
Gm10499	ENSMUSG00000073403.11	transcribed_unprocessed_pseudogene	ENSMUSG00000073403.11	chr17;chr17;chr17;chr17;chr17;chr17;chr17;chr17;chr17;chr17;chr17	-3.70959	2.20208	0.00021649	0.0342052	3.06792	2.96528	2.9165	-1.82704	-1.38507	1.77958	2.25071	2.14807	2.09929	-2.64425	-2.20228	0.962369	217	220	230	7	9	98
Gm37677	ENSMUSG00000103976.1	TEC	ENSMUSG00000103976.1	chr1	1.17049	1.03155	0.000217176	0.0342052	0.190913	-0.131626	0.867808	1.47696	1.57024	1.34512	-2.74153	-3.06407	-2.06463	-1.45548	-1.3622	-1.58732	28	24	54	89	83	72
Golm1	ENSMUSG00000021556.12	protein_coding	ENSMUSG00000021556.12	chr13;chr13;chr13;chr13;chr13;chr13;chr13;chr13;chr13;chr13;chr13;chr13;chr13;chr13;chr13;chr13;chr13;chr13;chr13;chr13;chr13;chr13;chr13;chr13;chr13;chr13;chr13;chr13;chr13	0.476456	3.55159	0.000220727	0.0342346	3.27632	3.45175	3.14058	3.84571	3.77618	3.67501	1.13097	1.30639	0.995232	1.70036	1.63083	1.52966	251	309	269	469	390	370
Ctse	ENSMUSG00000004552.16	protein_coding	ENSMUSG00000004552.16	chr1;chr1;chr1;chr1;chr1;chr1;chr1;chr1;chr1;chr1;chr1;chr1;chr1;chr1;chr1;chr1;chr1;chr1;chr1;chr1;chr1;chr1;chr1	2.70687	-0.385076	0.000223278	0.0342346	-2.44802	-1.51546	-2.33355	0.829287	-1.25903	0.627375	-4.1125	-3.17994	-3.99803	-0.835196	-2.92351	-1.03711	3	8	4	56	10	43
Kcnma1	ENSMUSG00000063142.15	protein_coding	ENSMUSG00000063142.15	chr14;chr14;chr14;chr14;chr14;chr14;chr14;chr14;chr14;chr14;chr14;chr14;chr14;chr14;chr14;chr14;chr14;chr14;chr14;chr14;chr14;chr14;chr14;chr14;chr14;chr14;chr14;chr14;chr14;chr14;chr14;chr14;chr14;chr14;chr14;chr14;chr14;chr14;chr14;chr14;chr14;chr14;chr14;chr14;chr14;chr14;chr14;chr14;chr14;chr14;chr14;chr14;chr14;chr14;chr14;chr14;chr14;chr14;chr14;chr14;chr14;chr14;chr14;chr14;chr14;chr14;chr…	2.1176	-0.358538	0.000224016	0.0342346	-1.74541	-0.927613	-2.33355	-0.496193	0.91528	0.089551	-5.83083	-5.01304	-6.41897	-4.58162	-3.17015	-3.99587	6	13	4	21	52	29
Selp	ENSMUSG00000026580.16	protein_coding	ENSMUSG00000026580.16	chr1;chr1;chr1;chr1;chr1;chr1;chr1;chr1;chr1;chr1;chr1;chr1;chr1;chr1;chr1;chr1;chr1;chr1;chr1;chr1;chr1;chr1;chr1;chr1;chr1;chr1;chr1;chr1;chr1;chr1;chr1;chr1	1.79292	-0.787223	0.000242717	0.0367287	-2.44802	-1.25098	-1.92437	-0.695613	-0.256209	0.179781	-4.58978	-3.39274	-4.06613	-2.83737	-2.39797	-1.96198	3	10	6	18	22	31
Zfp457	ENSMUSG00000055341.10	protein_coding	ENSMUSG00000055341.10	chr13;chr13;chr13;chr13;chr13;chr13;chr13;chr13;chr13;chr13;chr13;chr13	1.98538	0.550428	0.000251794	0.0376671	-1.27496	-1.51546	0.418935	1.17949	1.26919	0.91695	-3.02942	-3.26992	-1.33552	-0.574975	-0.485272	-0.83751	9	8	39	72	67	53
Ptprv	ENSMUSG00000097993.7	lncRNA	ENSMUSG00000097993.7	chr1;chr1;chr1;chr1;chr1;chr1;chr1;chr1;chr1;chr1;chr1;chr1;chr1;chr1;chr1;chr1;chr1;chr1;chr1;chr1;chr1;chr1;chr1;chr1;chr1;chr1;chr1;chr1;chr1;chr1;chr1;chr1;chr1;chr1;chr1;chr1;chr1;chr1;chr1;chr1;chr1;chr1;chr1;chr1;chr1;chr1;chr1;chr1;chr1;chr1;chr1;chr1;chr1;chr1;chr1;chr1;chr1;chr1;chr1;chr1;chr1;chr1;chr1;chr1;chr1;chr1;chr1;chr1	1.80646	-0.843203	0.000253798	0.0376671	-2.17403	-1.66843	-1.7564	-1.10501	-0.256209	0.264699	-4.9787	-4.4731	-4.56108	-3.90968	-3.06088	-2.53997	4	7	7	13	22	33
Gm10435	ENSMUSG00000072902.4	lncRNA	ENSMUSG00000072902.4	chr11;chr11;chr11;chr11;chr11;chr11	0.934165	4.44881	0.000257453	0.0378456	4.50836	3.90914	3.10284	4.71232	5.21686	4.41199	2.95944	2.36021	1.55391	3.16339	3.66793	2.86306	592	425	262	857	1062	618
C4b	ENSMUSG00000073418.4	protein_coding	ENSMUSG00000073418.4	chr17;chr17;chr17;chr17;chr17;chr17;chr17;chr17;chr17;chr17;chr17;chr17;chr17;chr17;chr17;chr17;chr17;chr17;chr17;chr17;chr17;chr17;chr17;chr17;chr17;chr17;chr17;chr17;chr17;chr17;chr17;chr17;chr17;chr17;chr17;chr17;chr17;chr17;chr17;chr17;chr17;chr17;chr17;chr17;chr17;chr17;chr17;chr17;chr17	0.675616	4.91236	0.000261277	0.0380453	4.42072	4.52647	4.60885	4.71064	5.24106	5.57882	1.91102	2.01678	2.09915	2.20094	2.73137	3.06913	557	653	748	856	1080	1390
Ndrg4	ENSMUSG00000036564.17	protein_coding	ENSMUSG00000036564.17	chr8;chr8;chr8;chr8;chr8;chr8;chr8;chr8;chr8;chr8;chr8;chr8;chr8;chr8;chr8;chr8;chr8;chr8;chr8;chr8;chr8;chr8;chr8;chr8;chr8;chr8;chr8;chr8;chr8;chr8;chr8;chr8;chr8;chr8;chr8;chr8;chr8;chr8;chr8;chr8;chr8;chr8;chr8;chr8;chr8;chr8;chr8;chr8;chr8;chr8;chr8;chr8;chr8;chr8;chr8;chr8;chr8;chr8;chr8;chr8;chr8;chr8;chr8;chr8;chr8;chr8;chr8;chr8;chr8;chr8;chr8;chr8;chr8;chr8;chr8;chr8;chr8;chr8;chr8;chr8…	-0.649984	6.51969	0.000264717	0.038186	6.61187	6.63321	7.13442	6.32198	5.72479	6.32262	4.32115	4.34249	4.8437	4.03127	3.43407	4.0319	2550	2819	4317	2620	1511	2329
Krt222	ENSMUSG00000035849.14	protein_coding	ENSMUSG00000035849.14	chr11;chr11;chr11;chr11;chr11;chr11;chr11;chr11;chr11;chr11;chr11;chr11;chr11;chr11;chr11;chr11	-0.467979	4.89179	0.000287562	0.0410973	5.13658	4.75985	5.35494	4.4697	4.44694	4.95446	3.41762	3.04089	3.63597	2.75074	2.72797	3.23549	916	768	1256	724	622	901
Angptl7	ENSMUSG00000028989.3	protein_coding	ENSMUSG00000028989.3	chr4;chr4;chr4;chr4;chr4	1.89804	1.68133	0.000290478	0.0411334	-0.017169	0.924543	0.23179	1.61269	3.16138	1.65927	-1.1262	-0.184483	-0.877236	0.503659	2.05235	0.550248	24	52	34	98	254	90
Pthlh	ENSMUSG00000048776.8	protein_coding	ENSMUSG00000048776.8	chr6;chr6;chr6;chr6;chr6;chr6;chr6;chr6	1.33353	-0.394192	0.000297887	0.041799	-1.14699	-0.834143	-1.46975	-0.0239141	0.329692	-0.109838	-1.8421	-1.52925	-2.16485	-0.719017	-0.365411	-0.804941	10	14	9	30	34	25
Antxr1	ENSMUSG00000033420.12	protein_coding	ENSMUSG00000033420.12	chr6;chr6;chr6;chr6;chr6;chr6;chr6;chr6;chr6;chr6;chr6;chr6;chr6;chr6;chr6;chr6;chr6;chr6;chr6;chr6;chr6;chr6;chr6;chr6;chr6;chr6;chr6;chr6;chr6;chr6;chr6;chr6;chr6;chr6;chr6;chr6;chr6;chr6;chr6;chr6;chr6;chr6;chr6;chr6;chr6;chr6;chr6;chr6;chr6;chr6;chr6;chr6;chr6;chr6;chr6;chr6;chr6;chr6;chr6;chr6;chr6;chr6;chr6;chr6;chr6;chr6;chr6;chr6;chr6;chr6;chr6;chr6;chr6;chr6;chr6;chr6;chr6;chr6;chr6;chr6…	0.532922	4.39522	0.000310393	0.0431615	4.08828	3.97841	4.23806	4.36465	4.78544	4.72271	0.834747	0.724879	0.984528	1.11112	1.5319	1.46918	442	446	578	673	787	767
Arhgdib	ENSMUSG00000030220.13	protein_coding	ENSMUSG00000030220.13	chr6;chr6;chr6;chr6;chr6;chr6;chr6;chr6;chr6;chr6;chr6;chr6;chr6;chr6;chr6;chr6;chr6;chr6;chr6;chr6;chr6;chr6;chr6;chr6;chr6;chr6	0.434732	4.21765	0.000331631	0.0457029	4.10123	3.97519	3.87201	4.49139	4.3612	4.39325	3.32976	3.20373	3.10054	3.71993	3.58974	3.62179	446	445	448	735	586	610
H2-Q2	ENSMUSG00000091705.8	protein_coding	ENSMUSG00000091705.8	chr17;chr17;chr17;chr17;chr17;chr17;chr17;chr17;chr17;chr17;chr17;chr17	-3.6267	-0.426878	0.000347087	0.0471798	0.190913	0.298071	0.453618	-3.87248	-3.27605	-0.69511	-0.934077	-0.826919	-0.671372	-4.99747	-4.40104	-1.8201	28	33	40	0	1	16
Atp6v0c	ENSMUSG00000024121.13	protein_coding	ENSMUSG00000024121.13	chr17;chr17;chr17;chr17;chr17;chr17;chr17;chr17;chr17;chr17;chr17;chr17;chr17;chr17;chr17;chr17;chr17;chr17;chr17;chr17	-0.617624	4.07507	0.000348461	0.0471798	4.52767	4.62646	3.81979	3.79904	3.67321	3.66723	2.76894	2.86773	2.06106	2.04031	1.91448	1.9085	600	700	432	454	363	368
Idh2	ENSMUSG00000030541.16	protein_coding	ENSMUSG00000030541.16	chr7;chr7;chr7;chr7;chr7;chr7;chr7;chr7;chr7;chr7;chr7;chr7;chr7;chr7;chr7;chr7;chr7;chr7;chr7;chr7;chr7;chr7;chr7;chr7;chr7;chr7;chr7;chr7;chr7;chr7;chr7;chr7;chr7;chr7;chr7;chr7;chr7;chr7;chr7;chr7;chr7;chr7	-0.317731	10.2511	0.000366579	0.0491646	10.4212	10.4113	10.3708	10.0861	10.1069	10.0572	9.04931	9.0395	8.99896	8.71422	8.73502	8.68534	35771	38699	40702	35624	31545	31026
mt-Nd1	ENSMUSG00000064341.1	protein_coding	ENSMUSG00000064341.1	chrM	-0.50008	15.1005	0.000370359	0.0491646	15.4281	15.4877	15.0479	14.6641	14.933	14.8552	15.4915	15.5511	15.1113	14.7276	14.9964	14.9186	1150218	1305711	1041305	850964	894881	863185
Ccdc28b	ENSMUSG00000028795.15	protein_coding	ENSMUSG00000028795.15	chr4;chr4;chr4;chr4;chr4;chr4;chr4;chr4;chr4;chr4;chr4;chr4;chr4;chr4;chr4;chr4;chr4;chr4;chr4;chr4;chr4;chr4;chr4;chr4;chr4;chr4;chr4;chr4;chr4;chr4;chr4;chr4;chr4;chr4;chr4;chr4;chr4;chr4	0.884533	1.9637	0.000372676	0.0491646	1.22013	1.93865	1.08247	2.52946	2.31091	2.10154	0.201499	0.920011	0.0638348	1.51082	1.29228	1.08291	59	107	63	187	140	123
Dpysl3	ENSMUSG00000024501.20	protein_coding	ENSMUSG00000024501.20	chr18;chr18;chr18;chr18;chr18;chr18;chr18;chr18;chr18;chr18;chr18;chr18;chr18;chr18;chr18;chr18;chr18;chr18;chr18;chr18;chr18;chr18;chr18;chr18;chr18;chr18;chr18;chr18;chr18;chr18;chr18;chr18;chr18;chr18;chr18;chr18;chr18;chr18;chr18;chr18;chr18;chr18;chr18;chr18;chr18;chr18;chr18;chr18;chr18;chr18;chr18;chr18;chr18;chr18;chr18;chr18;chr18;chr18;chr18;chr18;chr18;chr18;chr18;chr18;chr18;chr18	0.482772	5.07626	0.000378328	0.0494872	4.64724	4.66699	5.10653	5.15305	5.40833	5.29953	1.92303	1.94277	2.38232	2.42883	2.68411	2.57531	652	720	1057	1164	1213	1145
Whole mRNA-seq data for HFD-fed WT and LIPTER Tg mouse hearts .
WT, wild type mouse hearts post HFD feeding; KI, LIPTER(Tg) mouse heart post HFD feeding.

## Sheet: Table 5
				Total Spectrum Count	Total Spectrum Count
				LIPTER-MS2	AS-LIPTER-MS2
#	Identified Proteins (123)	Accession Number	Molecular Weight
1	Protein TFG OS=Homo sapiens OX=9606 GN=TFG PE=1 SV=2	Q92734	43 kDa	79	0
2	Actin, alpha cardiac muscle 1 OS=Homo sapiens OX=9606 GN=ACTC1 PE=1 SV=1	P68032	42 kDa	24	12
3	Actin, cytoplasmic 1 OS=Homo sapiens OX=9606 GN=ACTB PE=1 SV=1	P60709 (+1)	42 kDa	21	12
4	60S ribosomal protein L3 OS=Homo sapiens OX=9606 GN=RPL3 PE=1 SV=2	P39023	46 kDa	31	0
5	60S ribosomal protein L4 OS=Homo sapiens OX=9606 GN=RPL4 PE=1 SV=5	P36578	48 kDa	32	0
6	40S ribosomal protein S4, X isoform OS=Homo sapiens OX=9606 GN=RPS4X PE=1 SV=2	P62701	30 kDa	19	4
7	60S ribosomal protein L7 OS=Homo sapiens OX=9606 GN=RPL7 PE=1 SV=1	P18124	29 kDa	18	0
8	60S ribosomal protein L7a OS=Homo sapiens OX=9606 GN=RPL7A PE=1 SV=2	P62424	30 kDa	22	0
9	60S ribosomal protein L8 OS=Homo sapiens OX=9606 GN=RPL8 PE=1 SV=2	P62917	28 kDa	19	1
10	60S ribosomal protein L10 OS=Homo sapiens OX=9606 GN=RPL10 PE=1 SV=4	P27635	25 kDa	7	1
11	40S ribosomal protein S2 OS=Homo sapiens OX=9606 GN=RPS2 PE=1 SV=2	P15880	31 kDa	14	0
12	60S ribosomal protein L6 OS=Homo sapiens OX=9606 GN=RPL6 PE=1 SV=3	Q02878	33 kDa	16	0
13	60S ribosomal protein L10a OS=Homo sapiens OX=9606 GN=RPL10A PE=1 SV=2	P62906	25 kDa	14	0
14	Histone H2B type 1-K OS=Homo sapiens OX=9606 GN=HIST1H2BK PE=1 SV=3	O60814 (+6)	14 kDa	12	3
15	60S ribosomal protein L27 OS=Homo sapiens OX=9606 GN=RPL27 PE=1 SV=2	P61353	16 kDa	16	1
16	40S ribosomal protein S11 OS=Homo sapiens OX=9606 GN=RPS11 PE=1 SV=3	P62280	18 kDa	9	1
17	40S ribosomal protein S3a OS=Homo sapiens OX=9606 GN=RPS3A PE=1 SV=2	P61247	30 kDa	10	1
18	60S ribosomal protein L13 OS=Homo sapiens OX=9606 GN=RPL13 PE=1 SV=4	P26373	24 kDa	7	0
19	60S ribosomal protein L14 OS=Homo sapiens OX=9606 GN=RPL14 PE=1 SV=4	P50914	23 kDa	11	0
20	Myosin-9 OS=Homo sapiens OX=9606 GN=MYH9 PE=1 SV=4	P35579	227 kDa	6	3
21	Rab11 family-interacting protein 5 OS=Homo sapiens OX=9606 GN=RAB11FIP5 PE=1 SV=1	Q9BXF6	70 kDa	11	0
22	Myosin-10 OS=Homo sapiens OX=9606 GN=MYH10 PE=1 SV=3	P35580	229 kDa	8	1
23	60S ribosomal protein L18 OS=Homo sapiens OX=9606 GN=RPL18 PE=1 SV=2	Q07020	22 kDa	9	0
24	60S ribosomal protein L28 OS=Homo sapiens OX=9606 GN=RPL28 PE=1 SV=3	P46779	16 kDa	5	0
25	60S acidic ribosomal protein P2 OS=Homo sapiens OX=9606 GN=RPLP2 PE=1 SV=1	P05387	12 kDa	12	0
26	40S ribosomal protein S9 OS=Homo sapiens OX=9606 GN=RPS9 PE=1 SV=3	P46781	23 kDa	7	0
27	60S ribosomal protein L13a OS=Homo sapiens OX=9606 GN=RPL13A PE=1 SV=2	P40429	24 kDa	3	0
28	60S ribosomal protein L30 OS=Homo sapiens OX=9606 GN=RPL30 PE=1 SV=2	P62888	13 kDa	10	0
29	60S ribosomal protein L15 OS=Homo sapiens OX=9606 GN=RPL15 PE=1 SV=2	P61313	24 kDa	9	0
30	60S ribosomal protein L18a OS=Homo sapiens OX=9606 GN=RPL18A PE=1 SV=2	Q02543	21 kDa	2	0
31	60S ribosomal protein L17 OS=Homo sapiens OX=9606 GN=RPL17 PE=1 SV=3	P18621	21 kDa	9	0
32	40S ribosomal protein S8 OS=Homo sapiens OX=9606 GN=RPS8 PE=1 SV=2	P62241	24 kDa	9	0
33	60S ribosomal protein L36 OS=Homo sapiens OX=9606 GN=RPL36 PE=1 SV=3	Q9Y3U8	12 kDa	7	0
34	Histone H1.3 OS=Homo sapiens OX=9606 GN=HIST1H1D PE=1 SV=2	P16402	22 kDa	9	0
35	40S ribosomal protein S24 OS=Homo sapiens OX=9606 GN=RPS24 PE=1 SV=1	P62847	15 kDa	12	0
36	40S ribosomal protein S13 OS=Homo sapiens OX=9606 GN=RPS13 PE=1 SV=2	P62277	17 kDa	8	0
37	60S acidic ribosomal protein P0 OS=Homo sapiens OX=9606 GN=RPLP0 PE=1 SV=1	P05388	34 kDa	10	0
38	40S ribosomal protein S15 OS=Homo sapiens OX=9606 GN=RPS15 PE=1 SV=2	P62841	17 kDa	10	0
39	60S ribosomal protein L12 OS=Homo sapiens OX=9606 GN=RPL12 PE=1 SV=1	P30050	18 kDa	9	0
40	Nicotinamide/nicotinic acid mononucleotide adenylyltransferase 1 OS=Homo sapiens OX=9606 GN=NMNAT1 PE=1 SV=1	Q9HAN9	32 kDa	4	0
41	60S acidic ribosomal protein P1 OS=Homo sapiens OX=9606 GN=RPLP1 PE=1 SV=1	P05386	12 kDa	7	0
42	40S ribosomal protein S25 OS=Homo sapiens OX=9606 GN=RPS25 PE=1 SV=1	P62851	14 kDa	4	1
43	60S ribosomal protein L35 OS=Homo sapiens OX=9606 GN=RPL35 PE=1 SV=2	P42766	15 kDa	4	1
44	40S ribosomal protein S15a OS=Homo sapiens OX=9606 GN=RPS15A PE=1 SV=2	P62244	15 kDa	7	1
45	60S ribosomal protein L27a OS=Homo sapiens OX=9606 GN=RPL27A PE=1 SV=2	P46776	17 kDa	5	0
46	A-kinase anchor protein SPHKAP OS=Homo sapiens OX=9606 GN=SPHKAP PE=1 SV=1	Q2M3C7	186 kDa	8	0
47	60S ribosomal protein L32 OS=Homo sapiens OX=9606 GN=RPL32 PE=1 SV=2	P62910	16 kDa	6	0
48	60S ribosomal protein L11 OS=Homo sapiens OX=9606 GN=RPL11 PE=1 SV=2	P62913	20 kDa	4	1
49	Histone H1.5 OS=Homo sapiens OX=9606 GN=HIST1H1B PE=1 SV=3	P16401	23 kDa	5	0
50	Putative 40S ribosomal protein S26-like 1 OS=Homo sapiens OX=9606 GN=RPS26P11 PE=5 SV=1	Q5JNZ5	13 kDa	5	1
51	60S ribosomal protein L9 OS=Homo sapiens OX=9606 GN=RPL9 PE=1 SV=1	P32969	22 kDa	5	0
52	60S ribosomal protein L31 OS=Homo sapiens OX=9606 GN=RPL31 PE=1 SV=1	P62899	14 kDa	5	0
53	60S ribosomal protein L5 OS=Homo sapiens OX=9606 GN=RPL5 PE=1 SV=3	P46777	34 kDa	4	0
54	Myosin light polypeptide 6 OS=Homo sapiens OX=9606 GN=MYL6 PE=1 SV=2	P60660	17 kDa	3	0
55	60S ribosomal protein L29 OS=Homo sapiens OX=9606 GN=RPL29 PE=1 SV=2	P47914	18 kDa	3	0
56	60S ribosomal protein L23a OS=Homo sapiens OX=9606 GN=RPL23A PE=1 SV=1	P62750	18 kDa	2	0
MS data for LIPTER pulldown proteins.

## Sheet: Table 6
PCR primers used in this study
Gene Name	Forward Sequence (5′–>3′)	Reverse Sequence (5′–>3′)
LIPTER	AGAAAGTGCTAGGCACGTAG	TGACTTAAACAACAGAAATT
Human MYH10	AGCAGTGCTAAAGGAGCCCG	AAAGCAATTGCCTCTTCAGCC
Mouse Myh10	GGAATCCTTTGGAAATGCGAAGA	GCCCCAACAATATAGCCAGTTAC
CTNT/TNNT2	ACAGAGCGGAAAAGTGGGAAG	TCGTTGATCCTGTTTCGGAGA
MYH6	GCCCTTTGACATTCGCACTG	GGTTTCAGCAATGACCTTGCC
MYH7	ACTGCCGAGACCGAGTATG	GCGATCCTTGAGGTTGTAGAGC
2023-10-04	CTTGAATCCCGAATGGAAAGGG	GTGTATATCCCAGGGTGATCCTC
PDGFRA	TTGAAGGCAGGCACATTTACA	GCGACAAGGTATAATGGCAGAAT
CD31	AACAGTGTTGACATGAAGAGCC	TGTAAAACAGCACGTCATCCTT
NAV2-AS2	GAAGGATTCCGCCTCCACTT	CTGGGACTGGGGAAGGACTAA
TTN-AS1	AGTGTTGGTGACTTCCTCCC	GTTGATTCCTTTCCAGACCGC
SLC8A1-AS1	CACTCCAAGGTAATGCCACTCT	CAATTGCACAGTGTGAGTGCT
CD36	CTCCTGCAAGACTCTGGAGC	GGTTTCTACAAGCTCTGGTTCTTA
GPAM	GATGTAAGCACACAAGTGAGGA	TCCGACTCATTAGGCTTTCTTTC
AGPAT1	CAGGAGTCATCTTCATCGACCG	GTGGTTTCTCGTTCCCTCAGG
DGAT1	TATTGCGGCCAATGTCTTTGC	CACTGGAGTGATAGACTCAACCA
DGAT2	ATTGCTGGCTCATCGCTGT	GGGAAAGTAGTCTCGAAAGTAGC
LPIN1	GAAGTTATCCCTATGCACCTGGC	GCTGGGAGCGATCACTTGG
LPIN2	GCAGTGCAGTGGATCTTCACA	GTGAGGTGGCAAGGTAAGCA
ATGL1	GAGATGTGCAAGCAGGGATAC	CTGCGAGTAATCCTCCGCT
CPT1A	ATCAATCGGACTCTGGAAACGG	TCAGGGAGTAGCGCATGGT
ACADL	AGGGGATCTGTACTCCGCAG	CTCTGTCATTGCTATTGCACCA
ACADM	TGGATAACCAACGGAGGAAAAG	CTGGGGTATCTGCTTCCACA
PLIN2	TTGCAGTTGCCAATACCTATGC	CCAGTCACAGTAGTCGTCACA
PLIN5	AAGGCCCTGAAGTGGGTTC	GCATGTGGTCTATCAGCTCCA
NKX2.5	AAGTGTGCGTCTGCCTTTCCCG	TTGTCCGCCTCTGTCTTCTCCA
RXRA	ATGGACACCAAACATTTCCTGC	GGGAGCTGATGACCGAGAAAG
CEBPB	CTTCAGCCCGTACCTGGAG	GGAGAGGAAGTCGTGGTGC
GAPDH	GTATGACAACAGCCTCAAGAT	GTCCTTCCACGATACCAAAG
U6	GCTTCGGCAGCACATATACTAAAAT	CGCTTCACGAATTTGCGTGTCAT
ACTB	CATGTACGTTGCTATCCAGGC	CTCCTTAATGTCACGCACGAT
Mouse Actb	GGCTGTATTCCCCTCCATCG	CCAGTTGGTAACAATGCCATGT
Sequence-Based Reagents	Vendor	Cat number
LIPTER-5’gRNA	This paper	N/A
TGCTAGGCACGTAGGCGTTC
LIPTER-3’gRNA	This paper	N/A
CCTGAGATCAAATTGTCTGC
MYH10-gRNA1	This paper	N/A
CTGAAGGATCGCTACTATTC
MYH10-gRNA2	This paper	N/A
CCTTGGAAACTCGGTTAGTA
Rosa26-gRNA	This paper	N/A
GTCTTTCTAGAAGATGGGCG
NKX2.5 shRNA 1	This paper	N/A
GCCCTTCTCAGTCAAAGACAT
NKX2.5 shRNA 1	This paper	N/A
GCCTCAATCCCTACGGTTATA
