# Supplementary material for: Lipid droplet-associated lncRNA LIPTER preserves cardiac lipid metabolism
Source: Nat Cell Biol. 2023 Jun 1;25(7):1033–46. doi: 10.1038/s41556-023-01162-4 (PMC10344779; doi:10.1038/s41556-023-01162-4)
Supplement: Source Data Fig. 1 — Statistical source data. [file 41556_2023_1162_MOESM6_ESM.xlsx]

## Sheet: Figure 1b
Figure 1b
LINC00881 relative expression levels (Normorlized to ATCB)
Cell cype	Experiment 1	Experiment 2	Experiment 3
iPSCs	1	1	1
MCPs	0.108901	10.589	3.805
CMs	9402.23	6853.87	6780.31
ECs	0.257093	2.15	4.38
SMCs	0.624197	53.739	2.536
	CMs
	vs.
	iPSCs
Unpaired t test
P value	0.0009
Significantly different (P < 0.05)?	Yes
One- or two-tailed P value?	Two-tailed
t, df	t=8.907, df=4

## Sheet: Figure 1c
Figure 1c
LINC00881 relative expressin levels in patient hearts
NF	NF+T2DM	DCM	DCM+T2DM
1.64626	0.60476	0.879743	0.354
0.790973	0.873118	0.646379	0.688
0.971929	0.390461	1.88945	0.761665
1.44158	0.530084	1.27753	0.621898
1.09551		1.83524	0.466308
0.606396		1.44628	0.548671
1.20728		2.1593
0.778191		1.30095
0.809654		2.74038
0.761017		1.3747
0.978063		0.295676
1.03311		3.39693
1.71713
0.974004
1
1.86348
0.606256
0.49107
Each value indicates each individual patient sample
	NF+T2DM	DCM+T2DM
	vs.	vs.
	NF	DCM
Unpaired t test
P value	0.0437	0.0121
Significantly different (P < 0.05)?	Yes	Yes
One- or two-tailed P value?	Two-tailed	Two-tailed
t, df	t=2.154, df=20	t=2.828, df=16

## Sheet: Figure 1i
Figure 1i
LINC00881 and NKX2.5 relative expression levels during EB differetiation
Gene		Day
		1	2	4	6	8	10	12	14	16	18	20
LINC00881	Experiment 1	1	47.6366	54.7201	466.263	1061.58	1133.84	1386.28	6672.45	6051.18	7979.04	13615.9
	Experiment 3	10.7928	4.91776	46.3661	169.718	1606.83	1547.8	6161.22	2188.91	4196.58	11481.3	9967.39
NKX2.5	Experiment 1	1	9.069	15.968	8.534	168.045	150.198	592.322	1034.45	1189.66	1344.87	1686.66
	Experiment 2	0.899	7.709	16.96	11.606	143.09	148.007	594.397	1040.79	1148.87	1256.95	1831.93
	Experiment 3	0.57	9.215	17.698	11.229	148.641	127.79	531.627	935.463	1011.77	1088.08	1494.81
	LINC00881	NKX2.5
	Day 18	Day 18
	vs.	vs.
	Day1	Day1
Unpaired t test
P value	0.0004	<0.0001
Significantly different (P < 0.05)?	Yes	Yes
One- or two-tailed P value?	Two-tailed	Two-tailed
t, df	t=11.19, df=4	t=16.31, df=4

## Sheet: Figure 1k
Figure 1k
LIPTER expression levels
Group	Experiment 1	Experiment 2	Experiment 3	Experiment 4
WT	1	1	1	1
LIPTER KO No.108	0.0125781	0.00453438	0.032916	0.114048
LIPTER KO No.109	0.00384182	0.00131509	0.063518	0.00633309
	LIPTER KO No.108	LIPTER KO No.109
	vs.	vs.
	WT	WT
Unpaired t test
P value	<0.0001	<0.0001
Significantly different (P < 0.05)?	Yes	Yes
One- or two-tailed P value?	Two-tailed	Two-tailed
t, df	t=38.26, df=6	t=65.60, df=6

## Sheet: Figure 1l
Figure 1l
cTnT positive cell ratios (%)
Clones		Experiment 1	Experiment 2	Experiment 3	Experiment 4	Experiment 5
WT		68.2	45.6	68.2	78.8	55.2
LIPTER KO	#108	50.9	24.1	50.9	39.4	30
	#109	43.4	32.1	43.4	44.6	47.5
	No.108	No.109
	vs.	vs.
	WT	WT
Unpaired t test
P value	0.0158	0.0107
Significantly different (P < 0.05)?	Yes	Yes
One- or two-tailed P value?	Two-tailed	Two-tailed
t, df	t=3.049, df=8	t=3.308, df=8
