# Supplementary material for: Lipid droplet-associated lncRNA LIPTER preserves cardiac lipid metabolism
Source: Nat Cell Biol. 2023 Jun 1;25(7):1033–46. doi: 10.1038/s41556-023-01162-4 (PMC10344779; doi:10.1038/s41556-023-01162-4)
Supplement: Source Data Fig. 2 — Statistical source data. [file 41556_2023_1162_MOESM7_ESM.xlsx]

## Sheet: Figure 2c
Figure 2c
Ratios of Oil Red O positive areas of cTnT positive areas
Group	Experiment 1	Experiment 2	Experiment 3	Experiment 4
WT	0.594	0.562	0.279	0.439
LIPTERKO	17.135	11.554	10.547	17.432
LIPTERKO/OE	0.926	0.681	0.234	1.416
	LIPTERKO	LIPTERKO/OE
	vs.	vs.
	WT	LIPTERKO
Unpaired t test
P value	0.0003	0.0003
Significantly different (P < 0.05)?	Yes	Yes
One- or two-tailed P value?	Two-tailed	Two-tailed
t, df	t=7.554, df=6	t=7.302, df=6

## Sheet: Figure 2e
Figure 2e
Rhodanmin B fluorescent levels of whole cells
Group	Experiment 1	Experiment 2	Experiment 3
WT	175236	175489	179341
LIPTERKO	158655	158033	157660
The value is the original fluorescent value.
	LIPTERKO
	vs.
	WT
Unpaired t test
P value	0.0002
Significantly different (P < 0.05)?	Yes
One- or two-tailed P value?	Two-tailed
t, df	t=13.66, df=4

## Sheet: Figure 2h
Figure 2h
Lipid droplet densities
Lipid droplet location		6h				18h
	Group	Experiment 1	Experiment 2	Experiment 3	Experiment 4	Experiment 1	Experiment 2	Experiment 3	Experiment 4
Whole cells	WT	23.463	27.845	14.314	16.461	2.311	0.615	0.504	0.878
	LIPTERKO	5.912	2.291	2.943	1.169	36.12	27.836	38.654	24.697
1/2 cytoplasm	WT	2.677	2.202	1.903	1.006	0.049	0.026	0	0
	LIPTERKO	0	0	0	0.033	1.095	0.839	2.434	0.916
1/2 nulceus	WT	20.786	25.643	12.411	15.455	2.311	0.615	0.504	0.845
	LIPTERKO	5.863	2.265	2.943	1.169	35.025	26.997	36.22	23.781
	Whole cells		1/2 cytoplasm		1/2 nulceus
	6 h	18 h	6 h	18 h	6 h	18 h
	WT	WT	WT	WT	WT	WT
	vs.	vs.	vs.	vs.	vs.	vs.
	LIPTERKO	LIPTERKO	LIPTERKO	LIPTERKO	LIPTERKO	LIPTERKO
Unpaired t test
P value	0.0018	<0.0001	0.0015	0.0133	0.0024	<0.0001
Significantly different (P < 0.05)?	Yes	Yes	Yes	Yes	Yes	Yes
One- or two-tailed P value?	Two-tailed	Two-tailed	Two-tailed	Two-tailed	Two-tailed	Two-tailed
t, df	t=5.307, df=6	t=9.205, df=6	t=5.509, df=6	t=3.472, df=6	t=5.019, df=6	t=9.604, df=6

## Sheet: Figure 2i
Figure 2i
Rhodanmin B fluorescent level in mitochondria
Group	Experiment 1	Experiment 2	Experiment 3	Experiment 4
WT	46800	45300	46900	46800
LIPTERKO	29300	30800	36100	33700
The value is the original fluorescent value.
	LIPTERKO
	vs.
	WT
Unpaired t test
P value	0.0001
Significantly different (P < 0.05)?	Yes
One- or two-tailed P value?	Two-tailed
t, df	t=8.944, df=6
