# Supplementary material for: Lipid droplet-associated lncRNA LIPTER preserves cardiac lipid metabolism
Source: Nat Cell Biol. 2023 Jun 1;25(7):1033–46. doi: 10.1038/s41556-023-01162-4 (PMC10344779; doi:10.1038/s41556-023-01162-4)
Supplement: Source Data Fig. 3 — Statistical source data. [file 41556_2023_1162_MOESM8_ESM.xlsx]

## Sheet: Figure 3e
Figure 3e
Ratios of swollen mitochondria
Group	Experiment 1	Experiment 2	Experiment 3
WT	7.5	1.88679	6.19469
LIPTERKO	61.9048	57.037	53.5135
LIPTERKO/OE	10.2439	13.245	19.3548
	LIPTERKO	LIPTERKO/OE
	vs.	vs.
	WT	LIPTERKO
Unpaired t test
P value	<0.0001	0.0003
Significantly different (P < 0.05)?	Yes	Yes
One- or two-tailed P value?	Two-tailed	Two-tailed
t, df	t=17.63, df=4	t=11.94, df=4

## Sheet: Figure 3g
Figure 3g
OCR of mitochondria stress assay
	WT			LIPTER KO			LIPTER KO/OE
	Experiment 1	Experiment 2	Experiment 3	Experiment 1	Experiment 2	Experiment 3	Experiment 1	Experiment 2	Experiment 3
Maximal Respiration	491.468	485.128	485.6	408.07	397.492	394.211	488.814	484.68	474.707
Spare Respiratory Capacity	302.807	303.322	304.808	222.831	225.536	223.381	296.472	312.966	304.19
This data generated by Seahose analysis software Wave.
	Maximal Respiration		Spare Respiratory Capacity
	LIPTER KO	LIPTER KO/OE	LIPTER KO	LIPTER KO/OE
	vs.	vs.	vs.	vs.
	WT	LIPTER KO	WT	LIPTER KO
Unpaired t test
P value	<0.0001	0.0002	<0.0001	<0.0001
Significantly different (P < 0.05)?	Yes	Yes	Yes	Yes
One- or two-tailed P value?	Two-tailed	Two-tailed	Two-tailed	Two-tailed
t, df	t=18.80, df=4	t=13.99, df=4	t=78.03, df=4	t=16.67, df=4

## Sheet: Figure 3h
Figure 3h
FAO capacities
Group	Experiment 1	Experiment 2	Experiment 3
WT	32.26	41.0391	26.4679
LIPTERKO	18.1017	9.56505	3.27789
LIPTERKO/OE	71.307	65.0799	62.9125
	LIPTERKO	LIPTERKO/OE
	vs.	vs.
	WT	LIPTERKO
Unpaired t test
P value	0.0191	0.0004
Significantly different (P < 0.05)?	Yes	Yes
One- or two-tailed P value?	Two-tailed	Two-tailed
t, df	t=3.803, df=4	t=11.27, df=4

## Sheet: Figure 3i
Figure 3i
TUNEL positive cell ratios in CMs
Group	Experiment 1	Experiment 2	Experiment 3	Experiment 4	Experiment 5
WT	4.09265	2.51776	14.0789	2.17403	10.2849
LIPTERKO	34.2267	58.0068	25.1606	27.6992	39.411
LIPTERKO/OE	15.7244	7.63344	10.4355	13.8546
	LIPTERKO	LIPTERKO/OE
	vs.	vs.
	WT	LIPTERKO
Unpaired t test
P value	0.0013	0.0079
Significantly different (P < 0.05)?	Yes	Yes
One- or two-tailed P value?	Two-tailed	Two-tailed
t, df	t=4.806, df=8	t=3.672, df=7

## Sheet: Figure 3j
Figure 3j
Cleaved Caspase-3 positive cell ratios in CMs
Group	Experiment 1	Experiment 2	Experiment 3	Experiment 4
WT	4.77647	3.70215	12.0583	2.08401
LIPTERKO	53.8804	50.0523	65.4708	29.3643
LIPTERKO/OE	8.81224	7.1617	10.3137
	LIPTERKO	LIPTERKO/OE
	vs.	vs.
	WT	LIPTERKO
Unpaired t test
P value	0.0014	0.006
Significantly different (P < 0.05)?	Yes	Yes
One- or two-tailed P value?	Two-tailed	Two-tailed
t, df	t=5.615, df=6	t=4.579, df=5

## Sheet: Figure 3l
Figure 3l
Ratios (%) of cTnT positive cells
Group	Experiment 1	Experiment 2	Experiment 3
WT	34.4	17.3	41.2
LIPTERKO	36.2	16.1	29.9
LIPTERKO/OE	35.2	15.2	25.6
	LIPTER KO	LIPTER KO/OE
	vs.	vs.
	WT	LIPTER KO
Unpaired t test
P value	<0.0001	0.0268
Significantly different (P < 0.05)?	Yes	Yes
One- or two-tailed P value?	Two-tailed	Two-tailed
t, df	t=23.81, df=4	t=3.417, df=4
