# Supplementary material for: Lipid droplet-associated lncRNA LIPTER preserves cardiac lipid metabolism
Source: Nat Cell Biol. 2023 Jun 1;25(7):1033–46. doi: 10.1038/s41556-023-01162-4 (PMC10344779; doi:10.1038/s41556-023-01162-4)
Supplement: Source Data Fig. 4 — Statistical source data. [file 41556_2023_1162_MOESM9_ESM.xlsx]

## Sheet: Figure 4c
Figure 4c
Ratios of Oil Red O positive areas in human myocardium
Group
NF	0.8065	1.1685	0.937667	0.948667	1.047
NF+T2DM	16.9672	16.882	3.56725	4.381
Each value indicates each individual patient sample
	NF+T2DM
	vs.
	NF
Unpaired t test
P value	0.0237
Significantly different (P < 0.05)?	Yes
One- or two-tailed P value?	Two-tailed
t, df	t=2.880, df=7

## Sheet: Figure 4e
Figure 4e
Luciferase activities (normalized)
Group	Experiment 1	Experiment 2	Experiment 3
Vector	440.436	441.635	452.513
NKX2.5	957.484	1034.89	966.989
RXRA	755.189	785.879	708.183
CEBPB	618.141	609.247	608.488
NKX2.5+RXRA	1330.86	1367.17	1265.86
NKX2.5+CEBPB	1126.96	1100.74	1111.64
	NKX2.5	RXRA	CEBPB	NKX2.5+RXRA	NKX2.5+CEBPB
	vs.	vs.	vs.	vs.	vs.
	Vector	Vector	Vector	RXRA	CEBPB
Unpaired t test
P value	<0.0001	0.0002	<0.0001	0.0001	<0.0001
Significantly different (P < 0.05)?	Yes	Yes	Yes	Yes	Yes
One- or two-tailed P value?	Two-tailed	Two-tailed	Two-tailed	Two-tailed	Two-tailed
t, df	t=21.95, df=4	t=13.30, df=4	t=33.85, df=4	t=15.34, df=4	t=61.02, df=4

## Sheet: Figure 4f
Figure 4f
NKX2.5 and LIPTER relative expression levels
Gene name	Group	Experiment 1	Experiment 2	Experiment 3	Experiment 4	Experiment 5
NKX2.5	shControl	1	1	1	1	1
	NKX2.5 shRNA1	0.382039	0.495143	0.474869	0.516881	0.460765
	NKX2.5 shRNA2	0.080751	0.158035	0.365127	0.244965	0.171801
LIPTER	shControl	1	1	1	1	1
	NKX2.5 shRNA1	0.648783	0.304989	0.579331	0.746472	0.853921
	NKX2.5 shRNA2	0.665201	0.67218	0.652817	0.691337	0.859877
	NKX2.5		LIPTER
	NKX2.5 shRNA1	NKX2.5 shRNA2	NKX2.5 shRNA1	NKX2.5 shRNA2
	vs.	vs.	vs.	vs.
	shControl	shControl	shControl	shControl
Unpaired t test
P value	<0.0001	<0.0001	0.0038	<0.0001
Significantly different (P < 0.05)?	Yes	Yes	Yes	Yes
One- or two-tailed P value?	Two-tailed	Two-tailed	Two-tailed	Two-tailed
t, df	t=23.21, df=8	t=16.60, df=8	t=4.023, df=8	t=7.595, df=8

## Sheet: Figure 4h
Figure 4h
Ratios of Oil Red O positive CM areas on high glucose treated EB sections
Group	Experiment 1	Experiment 2	Experiment 3	Experiment 4
shControl	0.11	0.218	0.127	0.123
shNKX2.5	13.943	9.183	13.677	10.492
	shNKX2.5
	vs.
	shControl
Unpaired t test
P value	<0.0001
Significantly different (P < 0.05)?	Yes
One- or two-tailed P value?	Two-tailed
t, df	t=9.906, df=6

## Sheet: Figure 4i
Figure 4i
LIPTER relative expression levels
Glucose dose	Experiment 1	Experiment 2	Experiment 3
0 mM	1	1	1
11 mM	0.171	0.233543	0.491785
22 mM	0.189	0.329993	0.269497
	11 mM	22 mM
	vs.	vs.
	0 mM	0 mM
Unpaired t test
P value	0.002	<0.0001
Significantly different (P < 0.05)?	Yes	Yes
One- or two-tailed P value?	Two-tailed	Two-tailed
t, df	t=7.142, df=4	t=18.05, df=4

## Sheet: Figure 4j
Figure 4j
NKX2.5 relative expression levels
Glucose dose	Experiment 1	Experiment 2	Experiment 3	Experiment 4	Experiment 5
0 mM	1	1	1	1	1
11 mM	0.376831	0.250197	0.094	0.246	0.289
22 mM	0.099882	0.148885	0.122	0.085	0.179
	11 mM	22 mM
	vs.	vs.
	0 mM	0 mM
Unpaired t test
P value	<0.0001	<0.0001
Significantly different (P < 0.05)?	Yes	Yes
One- or two-tailed P value?	Two-tailed	Two-tailed
t, df	t=16.35, df=8	t=51.68, df=8

## Sheet: Figure 4l
Figure 4l
NKX2.5 relative expression levels in patient hearts
Group
NF	1.33181	2.32435	1.49763	1.49373	0.89066	1.45235	1.24052	0.778742	0.84338
NF+T2DM	0.76406	0.665552	0.377338	0.851536
DCM	1.02214	0.81703	1.57678	0.906765	1.08806	0.987592	1.08719	0.785718	1.40841	0.868492	1.11982
DCM+T2DM	1.05775	0.34521	0.752463	0.87619	0.2	0.327
Each value indicates each individual patient sample
	NF+T2DM	DCM+T2DM
	vs.	vs.
	NF	DCM
Unpaired t test
P value	0.0249	0.0053
Significantly different (P < 0.05)?	Yes	Yes
One- or two-tailed P value?	Two-tailed	Two-tailed
t, df	t=2.594, df=11	t=3.254, df=15
