# Supplementary material for: Lipid droplet-associated lncRNA LIPTER preserves cardiac lipid metabolism
Source: Nat Cell Biol. 2023 Jun 1;25(7):1033–46. doi: 10.1038/s41556-023-01162-4 (PMC10344779; doi:10.1038/s41556-023-01162-4)
Supplement: Source Data Fig. 5 — Statistical source data. [file 41556_2023_1162_MOESM10_ESM.xlsx]

## Sheet: Figure 5b
Figure 5b
LIPTER/lipid droplet overlapping ratios (%)
Gene	Experiment 1	Experiment 2	Experiment 3	Experiment 4	Experiment 5	Experiment 6
WT	64.1026	68.5714	70.5128	73.8095	74.1573	85.5422
LIPTERKO	1.78571	0	2.06186	1.19048	0	2.22222
	LIPTERKO
	vs.
	WT
Unpaired t test
P value	<0.0001
Significantly different (P < 0.05)?	Yes
One- or two-tailed P value?	Two-tailed
t, df	t=23.90, df=10

## Sheet: Figure 5c
Figure 5c
Relative RNA levels in isolated lipids
Gene	Experiment 1	Experiment 2	Experiment 3
ACTB	1	1	1
LIPTER	163.427	128.629	145.028
	LIPTER
	vs.
	ACTB
Unpaired t test
P value	0.0001
Significantly different (P < 0.05)?	Yes
One- or two-tailed P value?	Two-tailed
t, df	t=14.40, df=4

## Sheet: Figure 5k
Figure 5k
LIPTER enrichment by MYH10 antibody pulldown
Group	Experiment 1	Experiment 2	Experiment 3
IgG	1	1	1
MYH10	5.69762	4.46915	7.85834
	MYH10
	vs.
	IgG
Unpaired t test
P value	0.0072
Significantly different (P < 0.05)?	Yes
One- or two-tailed P value?	Two-tailed
t, df	t=5.056, df=4
