# Supplementary material for: Lipid droplet-associated lncRNA LIPTER preserves cardiac lipid metabolism
Source: Nat Cell Biol. 2023 Jun 1;25(7):1033–46. doi: 10.1038/s41556-023-01162-4 (PMC10344779; doi:10.1038/s41556-023-01162-4)
Supplement: Source Data Fig. 6 — Statistical source data. [file 41556_2023_1162_MOESM11_ESM.xlsx]

## Sheet: Figure 6b
Figure 6b
MYH10 expression levels
Gene	Experiment 1	Experiment 2	Experiment 3
WT	1	1	1
MYH10 KO No.15	0.122512	0.083502	0.113007
MYH10 KO No.83	0.0987552	0.179183	0.128969
	MYH10 KO No.15	MYH10 KO No.83
	vs.	vs.
	WT	WT
Unpaired t test
P value	<0.0001	<0.0001
Significantly different (P < 0.05)?	Yes	Yes
One- or two-tailed P value?	Two-tailed	Two-tailed
t, df	t=76.09, df=4	t=36.85, df=4

## Sheet: Figure 6d
Figure 6d
Ratios of Oil Red O positive areas of cTnT positive areas
Group	Experiment 1	Experiment 2	Experiment 3
WT	0.119	0.219	0.19
MYH10 KO No. 15	8.235	5.244	7.565
MYH10 KO No. 83	11.191	8.923	11.95
	No.15	No.83
	vs.	vs.
	WT	WT
Unpaired t test
P value	0.0017	0.0003
Significantly different (P < 0.05)?	Yes	Yes
One- or two-tailed P value?	Two-tailed	Two-tailed
t, df	t=7.542, df=4	t=11.55, df=4

## Sheet: Figure 6f
Figure 6f
Ratios of swollen mitochondria
Group	Experiment 1	Experiment 2	Experiment 3
WT	3.7037	3.0303	2.94118
MYH10 KO	48.7805	53.3333	43.3333
	MYH10KO
	vs.
	WT
Unpaired t test
P value	<0.0001
Significantly different (P < 0.05)?	Yes
One- or two-tailed P value?	Two-tailed
t, df	t=15.60, df=4

## Sheet: Figure 6g
Figure 6g
OCR of mitochondria stress assay
	WT			MYH10 KO No.15			MYH10 KO No.83
	Experiment 1	Experiment 2	Experiment 3	Experiment 1	Experiment 2	Experiment 3	Experiment 1	Experiment 2	Experiment 3
Maximal Respiration	596.8	576	554.2	516.6	477.8	439	453.2	490.6	425.8
Spare Respiratory Capacity	346.1	377.3	408.5	174.1	225.5	204.8	183.1	110.1	146.6
This data generated by Seahose analysis software Wave.
	MYH10 KO No.15	MYH10 KO No.83	MYH10 KO No.15	MYH10 KO No.83
	vs.	vs.	vs.	vs.
	WT	WT	WT	WT
Unpaired t test
P value	0.0186	0.0061	0.0017	0.0011
Significantly different (P < 0.05)?	Yes	Yes	Yes	Yes
One- or two-tailed P value?	Two-tailed	Two-tailed	Two-tailed	Two-tailed
t, df	t=3.830, df=4	t=5.307, df=4	t=7.515, df=4	t=8.322, df=4

## Sheet: Figure 6h
Figure 6h
FAO capacities
	WT			MYH10 KO No.15			MYH10 KO No.83
	Experiment 1	Experiment 2	Experiment 3	Experiment 1	Experiment 2	Experiment 3	Experiment 1	Experiment 2	Experiment 3
FAO	156.33	176.7	187.07	103.72	123.78	143.83	54.27	45.49	37.7
This data generated by Seahose analysis software Wave.
	MYH10 KO No.15	MYH10 KO No.83
	vs.	vs.
	WT	WT
Unpaired t test
P value	0.0278	0.0002
Significantly different (P < 0.05)?	Yes	Yes
One- or two-tailed P value?	Two-tailed	Two-tailed
t, df	t=3.378, df=4	t=12.48, df=4

## Sheet: Figure 6i
Figure 6i
TUNEL positive cell ratios in CMs
Group	Experiment 1	Experiment 2	Experiment 3
WT	8.36502	5.79151	9.375
MYH10 KO No. 15	29.2308	68.0498	42.4658
MYH10 KO No. 83	40.9214	34.4729	50.8711
	No.15	No.83
	vs.	vs.
	WT	WT
Unpaired t test
P value	0.0277	0.0022
Significantly different (P < 0.05)?	Yes	Yes
One- or two-tailed P value?	Two-tailed	Two-tailed
t, df	t=3.385, df=4	t=7.007, df=4

## Sheet: Fgiure 6l
Figure 6l
Ratios of Oil Red O positive areas of cTnT positive areas
Group	Experiment 1	Experiment 2	Experiment 3	Experiment 4
(R)-BB	0.389	0.52	0.125	0.692
(S)-BB	3.236	4.027	4.107	4.661
	S-BB
	vs.
	R-BB
Unpaired t test
P value	<0.0001
Significantly different (P < 0.05)?	Yes
One- or two-tailed P value?	Two-tailed
t, df	t=11.29, df=6

## Sheet: Figure 6m
Figure 6m
FAO capacity of LIPTER KO/OE CMs treated with R-BB or S-BB
Group	Experiment 1	Experiment 2	Experiment 3
(R)-BB	60.7078	61.7877	61.3817
(S)-BB	31.955	28.7603	29.7561
	(S)-BB
	vs.
	(R)-BB
Unpaired t test
P value	<0.0001
Significantly different (P < 0.05)?	Yes
One- or two-tailed P value?	Two-tailed
t, df	t=31.29, df=4

## Sheet: Figure 6n
Figure 6n
TUNEL positive cell ratios in LIPTER KO/OE CMs treated with R-BB or S-BB
Group	Experiment 1	Experiment 2	Experiment 3
(R)-BB	12.605	15.7025	6.38298
(S)-BB	53.4653	30.4762	34.8214
	(S)-BB
	vs.
	(R)-BB
Unpaired t test
P value	0.0208
Significantly different (P < 0.05)?	Yes
One- or two-tailed P value?	Two-tailed
t, df	t=3.704, df=4

## Sheet: Figure 6p
Figure 6p
Myh10 expression levels
Genotype
Myh10f/f	1	1	1.21046
Myh10CKO	0.286	0.316	0.314237
Each value indicates each individual mouse
	Myh10CKO
	vs.
	Myh10f/f
Unpaired t test
P value	0.0004
Significantly different (P < 0.05)?	Yes
One- or two-tailed P value?	Two-tailed
t, df	t=10.80, df=4

[truncated: 5 more sheets: Figure 6r, Figure 6s, Figure 6t, Figure 6u, Figure 6v]
