# Supplementary material for: Lipid droplet-associated lncRNA LIPTER preserves cardiac lipid metabolism
Source: Nat Cell Biol. 2023 Jun 1;25(7):1033–46. doi: 10.1038/s41556-023-01162-4 (PMC10344779; doi:10.1038/s41556-023-01162-4)
Supplement: Source Data Fig. 7 — Statistical source data. [file 41556_2023_1162_MOESM12_ESM.xlsx]

## Sheet: Figure 7b
Figure 7b
% of Cleaved Caspase3+ CMs
Treatment	Group	Experiment 1	Experiment 2	Experiment 3
Control	Vector	14.9	10.2	12.3
	LIPTER OE	4.95	7.58	5.32
PA	Vector	24.5	22.5	24.31
	LIPTER OE	10.2	4.1	6.1
	LIPTER OE/ctrl	Vector/PA	LIPTER OE
	vs.	vs.	vs.
	Vector/Ctrl	Vector/Ctrl	Vector
Unpaired t test
P value	0.0148	0.0017	0.0009
Significantly different (P < 0.05)?	Yes	Yes	Yes
One- or two-tailed P value?	Two-tailed	Two-tailed	Two-tailed
t, df	t=4.102, df=4	t=7.529, df=4	t=8.907, df=4

## Sheet: Figure 7c
Figure 7c
TUNEL positive cell ratios in PA treated CMs
Group	Experiment 1	Experiment 2	Experiment 3
WT	48.1707	55.1181	48.9362
LIPTER OE	14.0496	8.52713	25.4237
	LIPTER OE
	vs.
	WT
Unpaired t test
P value	0.0031
Significantly different (P < 0.05)?	Yes
One- or two-tailed P value?	Two-tailed
t, df	t=6.388, df=4

## Sheet: Figure 7f
Figure 7f
FA concentrations of mouse hearts (nmol/g)
Group
WT	3532.36	2962.95	2901.29	3620.46	3333.74
LIPTER (Tg)	2144.03	3057.23	2829.02	2615.16	3028.4
Each value indicates each individule mouse
	LIPTER Tg
	vs.
	WT
Unpaired t test
P value	0.0426
Significantly different (P < 0.05)?	Yes
One- or two-tailed P value?	Two-tailed
t, df	t=2.408, df=8

## Sheet: Figure 7g
Figure 7g
TAG concentrations of mouse hearts (nmol/mg)
Group
WT	2.85	3.72	5.32	3.28	2.78	4.12	3.94
LIPTER (Tg)	3.96	1.91	1.91	2.11	1.2	2.24	2.36
Each value indicates each individule mouse
	LIPTER Tg
	vs.
	WT
Unpaired t test
P value	0.0076
Significantly different (P < 0.05)?	Yes
One- or two-tailed P value?	Two-tailed
t, df	t=3.204, df=12

## Sheet: Figure 7h
Figure 7h
Whole heart FAO rates (nmol/mg/h)
Group
WT	72.0726	46.3785	57.2694	57.5285	62.455	51.5637
LIPTER (Tg)	95.6194	69.8223	91.4664	143.727	80.0642	87.3511
Each value indicates each individule mouse
	LIPTER Tg
	vs.
	WT
Unpaired t test
P value	0.0077
Significantly different (P < 0.05)?	Yes
One- or two-tailed P value?	Two-tailed
t, df	t=3.315, df=10

## Sheet: Figure 7k
Figure 7k
Relative fibrotic areas
Group
WT	461.351	364.498	329.941
LIPTER (Tg)	238.16	222.549	225.113
Each value indicates each individule mouse
	LIPTER Tg
	vs.
	WT
Unpaired t test
P value	0.0168
Significantly different (P < 0.05)?	Yes
One- or two-tailed P value?	Two-tailed
t, df	t=3.953, df=4

## Sheet: Figure 7l
Figure 7l
Ejection Fraction (%)
Group
WT NC	58.099	59.8619	59.8393	64.2371	78.7997
WT HFD	55.7906	59.604	46.1928	52.0246	54.839	48.4973
LIPTER (Tg) HFD	75.8552	59.162	59.0967	64.2521	88.6621	66.1111	65.8216
Each value indicates each individule mouse
	WT/HFD	LIPTER Tg/HFD
	vs.	vs.
	WT/NC	WT/HFD
Unpaired t test
P value	0.0216	0.007
Significantly different (P < 0.05)?	Yes	Yes
One- or two-tailed P value?	Two-tailed	Two-tailed
t, df	t=2.774, df=9	t=3.310, df=11

## Sheet: Figure 7m
Figure 7m
Fractional Shortening (%)
Group
WT NC	30.5369	31.6161	31.5669	34.5271	47.0373
WT HFD	28.4841	31.2506	22.9002	26.4849	28.0494	23.9154
LIPTER (Tg) HFD	36.5185	36.1658	45.2657	31.5586	28.3565	31.5509	34.4656
Each value indicates each individule mouse
	WT/HFD	LIPTER Tg/HFD
	vs.	vs.
	WT/NC	WT/HFD
Unpaired t test
P value	0.0266	0.0088
Significantly different (P < 0.05)?	Yes	Yes
One- or two-tailed P value?	Two-tailed	Two-tailed
t, df	t=2.647, df=9	t=3.178, df=11

## Sheet: Figure 7p
Figure 7p
LIPTER expression levels in mouse hearts post AAV delivery
Mouse	Group
C57BL/6	WT	1	0.759	0.572	1.142	1.702
db/db	AAV-GFP	0.138	0.537	0.771	0.595	Decease after injection
db/db	AAV-AS-LIPTER	74.87	85.632	5.253	9.776	33.487
db/db	AAV-LIPTER	118.706	161.861	67.962	97.509	31.161
Each value indicates each individule mouse
	AAV-GFP	AAV-AS-LIPTER	AAV-LIPTER
	vs.	vs.	vs.
	WT	WT	WT
Unpaired t test
P value	0.0728	0.0387	0.0028
Significantly different (P < 0.05)?	No	Yes	Yes
One- or two-tailed P value?	Two-tailed	Two-tailed	Two-tailed
t, df	t=2.110, df=7	t=2.471, df=8	t=4.255, df=8

## Sheet: Figure 7r
Figure 7r
Whole mouse heart FAO rates (nmol/mg/h)
Group
No AAV	26.7849	39.4488	25.9057	26.204
AAV-AS-LIPTER	33.2413	22.1681	33.1942	28.4983	36.7554
AAV-LIPTER	46.9861	58.5159	43.4851	57.4166	75.2491
Each value indicates each individule mouse
Tukey's multiple comparisons test	Mean Diff.	95.00% CI of diff.	Below threshold?	Adjusted P Value
No AAV vs. AAV-AS-LIPTER	-1.511	-17.32 to 14.30	No	0.9641
No AAV vs. AAV-LIPTER	-27.13	-42.95 to -11.32	Yes	0.0019
AAV-AS-LIPTER vs. AAV-LIPTER	-25.62	-40.53 to -10.71	Yes	0.0019

[truncated: 3 more sheets: Figure 7s, Figure 7t, Figure 7u]
