# Supplementary material for: Lipid droplet-associated lncRNA LIPTER preserves cardiac lipid metabolism
Source: Nat Cell Biol. 2023 Jun 1;25(7):1033–46. doi: 10.1038/s41556-023-01162-4 (PMC10344779; doi:10.1038/s41556-023-01162-4)
Supplement: Source Data Extended Data Fig. 1 — Statistical source data. [file 41556_2023_1162_MOESM13_ESM.xlsx]

## Sheet: Figure S1a
Figure S1a
Relative gee expression levels in hiPSCs and iPSC-derived cell types
	OCT4		PDGFRA		TNNT2		CD31		SM22		NAV2-AS2		TTN-AS1		SLC8A1-AS1
Cell cype	Experiment 1	Experiment 2	Experiment 1	Experiment 2	Experiment 1	Experiment 2	Experiment 1	Experiment 2	Experiment 1	Experiment 2	Experiment 1	Experiment 2	Experiment 1	Experiment 2	Experiment 1	Experiment 2
iPSCs	1	1	1	1	1	1	1	1	1	1	1	1	1	1	1	1
MCPs	0.017	0.105	137.478	103.068	1.427	3.583	0.944	0.001	0.166	0.002	1.627	0.899	1.398	2.808	0	2.524
CMs	0.005	0.004	5.03	25.082	734.877	428.209	144.604	28.541	6.557	16.403	46.79	40.44	8.652	6.636	115.492	124.443
ECs	0.018	0.008	1	0.743	0.028	0.398	6267.34	8736.7	8.411	0	1.253	0.246	3.889	2.978	0	7.838
SMCs	0.018	0.116	2.966	10.847	0.746	2.339	2.565	0	55.432	41.758	1.486	1.577	0.367	0.684	10.594	93.623

## Sheet: Figure S1b
Figure S1b
Relative gene expression levels in patient hearts
Gene name	NAV2-AS2				TTN-AS1				SLC8A1-AS1
Disease type	NF	NF+T2DM	DCM	DCM+T2DM	NF	NF+T2DM	DCM	DCM+T2DM	NF	NF+T2DM	DCM	DCM+T2DM
	0.82524	0.335041	0.887092	0.431877	0.795617	0.413906	1.18448	0.331687	0.931634	0.339256	0.788914	0.380293
	1.0786	0.785813	1.36879	1.2071	2.79598	0.615626	0.867773	1.04322	1.16092	0.516063	0.948446	0.878035
	0.912912	0.888829	1.01581	0.749972	1.08496	0.334935	1.67914	1.05952	1.55717	0.591187	1.21384	0.595932
	1.75433	0.638397	0.981644	0.546909	1.20148	0.789035	1.00654	1.09473	2.64215	1.07791	0.715752	0.458403
	0.496482		1.82472	1.38153	0.536059		1.71617	1.81537	0.400797		2.34249	1.20131
	1.89693		0.734825		1.16148		1.10015		1.93675		0.794659
	0.600366		1.18768		0.452576		1.00894		0.583437		0.916315
	1.51537		1.18523		0.801019		1.07966		1.61295		0.60563
	0.635979		0.503801		0.400936		0.589415		0.499662		0.86012
	0.591518		1.18607		0.329661		0.465496		0.664724		1.23997
			1.15228				1.33465				1.27101
			1.26455				0.994127				2.17639
Each value indicates each individual patient sample
	NAV2-AS2		TTN-AS1		SLC8A1-AS1
	NF+T2DM	DCM+T2DM	NF+T2DM	DCM+T2DM	NF+T2DM	DCM+T2DM
	vs.	vs.	vs.	vs.	vs.	vs.
	NF	DCM	NF	DCM	NF	DCM
Unpaired t test
P value	0.2022	0.2157	0.2867	0.9414	0.1662	0.1146
Significantly different (P < 0.05)?	No	No	No	No	No	No
One- or two-tailed P value?	Two-tailed	Two-tailed	Two-tailed	Two-tailed	Two-tailed	Two-tailed
t, df	t=1.349, df=12	t=1.293, df=15	t=1.115, df=12	t=0.07476, df=15	t=1.474, df=12	t=1.675, df=15
