# Supplementary material for: Lipid droplet-associated lncRNA LIPTER preserves cardiac lipid metabolism
Source: Nat Cell Biol. 2023 Jun 1;25(7):1033–46. doi: 10.1038/s41556-023-01162-4 (PMC10344779; doi:10.1038/s41556-023-01162-4)
Supplement: Source Data Extended Data Fig. 2 — Statistical source data. [file 41556_2023_1162_MOESM14_ESM.xlsx]

## Sheet: Figure S2d
Figure S2d
LINC00881 relative expression levels
Group	Experiment 1	Experiment 2	Experiment 3
FLAG control	3.145	2.839	1.03
Vector	1	1.041	4.408
ORF1+FLAG	136622	254358	105080
ORF2+FLAG	211283	307446	263777
ORF3+FLAG	58031.3	50461.6	27461.3
	ORF1+FLAG	ORF2+FLAG	ORF3+FLAG
	vs.	vs.	vs.
	Vector	Vector	Vector
Unpaired t test
P value	0.022	0.0007	0.0079
Significantly different (P < 0.05)?	Yes	Yes	Yes
One- or two-tailed P value?	Two-tailed	Two-tailed	Two-tailed
t, df	t=3.640, df=4	t=9.383, df=4	t=4.930, df=4
