# Supplementary material for: Lipid droplet-associated lncRNA LIPTER preserves cardiac lipid metabolism
Source: Nat Cell Biol. 2023 Jun 1;25(7):1033–46. doi: 10.1038/s41556-023-01162-4 (PMC10344779; doi:10.1038/s41556-023-01162-4)
Supplement: Source Data Extended Data Fig. 3 — Statistical source data. [file 41556_2023_1162_MOESM15_ESM.xlsx]

## Sheet: Figure S3b
Figure S3b
Beating EB ratios (%)
Group		Days
		7	8	9	10	11	12	13	14	15	16	17	18	19	20
WT	Experiment 1	0	2	22	44	28	34	48	50	54	42	42	60	62	68
	Experiment 2	0	0	2	20	8	34	36	46	48	40	34	42	54	62
LIPTER KO No.108	Experiment 1	0	10	46	62	66	56	60	66	68	72	80	86	92	94
	Experiment 2	0	2	22	44	28	34	48	50	54	42	42	60	62	68
LIPTER KO No.109	Experiment 1	0	2	48	60	64	50	68	68	66	66	76	78	86	86
	Experiment 2	0	0	2	20	8	34	36	46	48	40	34	42	54	62

## Sheet: Figure S3d
Figure S3d
cTnT positive CM ratios (%) of day 20 EB differentiation
	Experiment 1	Experiment 2
WT	49.7	47.2
LIPTER KO No.108	63.2	73.9
LIPTER KO No.109	58	51.7

## Sheet: Figure S3e
Figure S3e
Gene expression levels
	cTnT		MYH6
Group	Experiment 1	Experiment 2	Experiment 1	Experiment 2
WT	1	1	1	1
LIPTER KO No.108	1.1573	1.55027	1.48642	0.575301
LIPTER KO No.109	1.25468	1.54507	2.32398	1.85569

## Sheet: Figure S3h
Figure S3h
% of Nile Red positve areas in cTnT positive areas
Group	Experiment 1	Experiment 2	Experiment 3	Experiment 4
WT	0.149	0.02	0.058	0.101
LIPTERKO	2.864	2.853	1.694	2.365
LIPTERKO/OE	0.114	0.028	0.016	0.007
	LIPTERKO	LIPTERKO/OE
	vs.	vs.
	WT	LIPTERKO
Unpaired t test
P value	0.0001	0.0001
Significantly different (P < 0.05)?	Yes	Yes
One- or two-tailed P value?	Two-tailed	Two-tailed
t, df	t=8.523, df=6	t=8.679, df=6

## Sheet: Figure S3i
Figure S3i
LIPTER relative expression levels
Group	Dox dose(μg/mL)	Experiment 1	Experiment 2	Experiment 3
WT	0	1	1.18549	1.155
LIPTER KO	0	0.011502	0.01363	0.024
LIPTER KO/OE Normal serum	0	1.811	2.055	1.982
LIPTER KO/OE + Tet free serum	0	0.130981	0.149607	0.698
	0.001	0.104216	0.100989	0.843
	0.01	4.70573	4.98799	4.45
	0.1	23.3602	24.1487	21.814
	1	35.3111	52.0197	39.363
	LIPTER KO	LIPTER KO/OE Normal serum	LIPTER KO/OE 0.001	LIPTER KO/OE 0.01	LIPTER KO/OE 0.1	LIPTER KO/OE 1
	vs.	vs.	vs.	vs.	vs.	vs.
	WT	LIPTER KO	LIPTER KO/OE 0	LIPTER KO/OE 0	LIPTER KO/OE 0	LIPTER KO/OE 0
Unpaired t test
P value	<0.0001	<0.0001	0.9437	<0.0001	<0.0001	0.0011
Significantly different (P < 0.05)?	Yes	Yes	No	Yes	Yes	Yes
One- or two-tailed P value?	Two-tailed	Two-tailed	Two-tailed	Two-tailed	Two-tailed	Two-tailed
t, df	t=19.06, df=4	t=26.70, df=4	t=0.07509, df=4	t=18.11, df=4	t=32.07, df=4	t=8.322, df=4
