# Supplementary material for: Lipid droplet-associated lncRNA LIPTER preserves cardiac lipid metabolism
Source: Nat Cell Biol. 2023 Jun 1;25(7):1033–46. doi: 10.1038/s41556-023-01162-4 (PMC10344779; doi:10.1038/s41556-023-01162-4)
Supplement: Source Data Extended Data Fig. 4 — Statistical source data. [file 41556_2023_1162_MOESM16_ESM.xlsx]

## Sheet: Figure S4a
Figure S4a
Relative gene expression levels
Gene name		Experiment 1	Experiment 2	Experiment 3	Experiment 4
CD36	WT	1	1	1	1
	LIPTER KO	0.156401	0.122398	0.149399	0.139353
GPAM	WT	1	1	1	1
	LIPTER KO	0.913	0.759	0.639	0.632
AGPAT1	WT	1	1	1	1
	LIPTER KO	1.061	1.136	0.699	0.701
DGAT1	WT	1	1	1	1
	LIPTER KO	1.267	0.984	0.816	1.581
DGAT2	WT	1	1	1	1
	LIPTER KO	0.976	0.904	1.037	0.442
LPIN1	WT	1	1	1	1
	LIPTER KO	1.001	0.859	0.724	0.579
LPIN2	WT	1	1	1	1
	LIPTER KO	1.001	0.859	0.724	0.579
ATGL1	WT	1	1	1	1
	LIPTER KO	0.86	0.706	0.454	0.495
CPT1A	WT	1	1	1	1
	LIPTER KO	0.847	0.521	0.344	0.656
ACADL	WT	1	1	1	1
	LIPTER KO	1.596	0.648	0.592	0.946
ACADM	WT	1	1	1	1
	LIPTER KO	1.025	1.273	0.554	0.521
PLIN2	WT	1	1	1	1
	LIPTER KO	1.136	0.848	0.958	0.779
PLIN5	WT	1	1	1	1
	LIPTER KO	0.248	0.278	0.349	0.355
	CD36	GPAM	AGPAT1	DGAT1	DGAT2	LPIN1	LPIN2	ATGL1	CPT1A	ACADL	ACADM	PLIN2	PLIN5
	LIPTER KO	LIPTER KO	LIPTER KO	LIPTER KO	LIPTER KO	LIPTER KO	LIPTER KO	LIPTER KO	LIPTER KO	LIPTER KO	LIPTER KO	LIPTER KO	LIPTER KO
	vs.	vs.	vs.	vs.	vs.	vs.	vs.	vs.	vs.	vs.	vs.	vs.	vs.
	WT	WT	WT	WT	WT	WT	WT	WT	WT	WT	WT	WT	WT
Unpaired t test
P value	<0.0001	0.007	0.4187	0.3717	0.2812	0.06	0.5664	0.0078	0.0086	0.8208	0.4264	0.4048	<0.0001
Significantly different (P < 0.05)?	Yes	Yes	No	No	No	No	No	Yes	Yes	No	No	No	Yes
One- or two-tailed P value?	Two-tailed	Two-tailed	Two-tailed	Two-tailed	Two-tailed	Two-tailed	Two-tailed	Two-tailed	Two-tailed	Two-tailed	Two-tailed	Two-tailed	Two-tailed
t, df	t=82.70, df=4	t=4.011, df=6	t=0.8681, df=6	t=0.9653, df=6	t=1.184, df=6	t=2.314, df=6	t=0.6065, df=6	t=3.916, df=6	t=3.837, df=6	t=0.2366, df=6	t=0.8530, df=6	t=0.8958, df=6	t=26.19, df=6

## Sheet: Figure S4c
Figure S4c
Relative gene expression levels (normalized to GAPDH)
Gene name		Experiment 1	Experiment 2	Experiment 3	Experiment 4
GPAM	WT	1	1	1
	LIPTER KO	0.665245	0.534257	0.697063
PLIN5	WT	1	1	1	1
	LIPTER KO	0.723105	0.565252	0.429097	0.843422
ATGL1	WT	1	1	1	1
	LIPTER KO	0.76537	0.771406	0.793718	0.423329
	GPAM	PLIN5	ATGL1
	LIPTER KO	LIPTER KO	LIPTER KO
	vs.	vs.	vs.
	WT	WT	WT
Unpaired t test
P value	0.0018	0.0073	0.0126
Significantly different (P < 0.05)?	Yes	Yes	Yes
One- or two-tailed P value?	Two-tailed	Two-tailed	Two-tailed
t, df	t=7.383, df=4	t=3.974, df=6	t=3.517, df=6

## Sheet: Figure S4f
Figure S4f
Mitochondria and lipid droplet fusion ratios
Group	Experiment 1	Experiment 2	Experiment 3
WT	22.449	24.3902	36.3636
LIPTERKO	9.33333	3.125	8
MYH10KO	12.9032	13.5593	9.375
	LIPTERKO	MYH10KO
	vs.	vs.
	WT	WT
Unpaired t test
P value	0.0116	0.0254
Significantly different (P < 0.05)?	Yes	Yes
One- or two-tailed P value?	Two-tailed	Two-tailed
t, df	t=4.410, df=4	t=3.477, df=4
