# Supplementary material for: Lipid droplet-associated lncRNA LIPTER preserves cardiac lipid metabolism
Source: Nat Cell Biol. 2023 Jun 1;25(7):1033–46. doi: 10.1038/s41556-023-01162-4 (PMC10344779; doi:10.1038/s41556-023-01162-4)
Supplement: Source Data Extended Data Fig. 5 — Statistical source data. [file 41556_2023_1162_MOESM17_ESM.xlsx]

## Sheet: Figure S5a
Figure S5a
Relative gene expression levels
Gene name	Group	Experiment 1	Experiment 2	Experiment 3	Experiment 4	Experiment 5
NKX2.5	shControl	1	1	1	1	1
	NKX2.5 shRNA1	0.382039	0.495143	0.474869	0.516881	0.460765
	NKX2.5 shRNA2	0.080751	0.158035	0.365127	0.244965	0.171801
LIPTER	shControl	1	1	1	1	1
	NKX2.5 shRNA1	0.648783	0.304989	0.579331	0.746472	0.853921
	NKX2.5 shRNA2	0.665201	0.67218	0.652817	0.691337	0.859877
cTnT	shControl	1	1	1	1	1
	NKX2.5 shRNA1	0.998243	1.05994	1.18788	1.04013	1.35437
	NKX2.5 shRNA2	0.990194	0.959505	1.38263	1.23006	1.4096
MYH10	shControl	1	1	1	1	1
	NKX2.5 shRNA1	0.87832	1.08068	1.49656	0.909625	0.934799
	NKX2.5 shRNA2	0.759015	1.10861	1.26643	1.15806	0.882831
	NKX2.5		LIPTER		MYH10		cTnT
	NKX2.5 shRNA1	NKX2.5 shRNA2	NKX2.5 shRNA1	NKX2.5 shRNA2	NKX2.5 shRNA1	NKX2.5 shRNA2	NKX2.5 shRNA1	NKX2.5 shRNA2
	vs.	vs.	vs.	vs.	vs.	vs.	vs.	vs.
	shControl	shControl	shControl	shControl	shControl	shControl	shControl	shControl
Unpaired t test
P value	<0.0001	<0.0001	0.0038	<0.0001	0.6146	0.7169	0.0835	0.0745
Significantly different (P < 0.05)?	Yes	Yes	Yes	Yes	No	No	No	No
One- or two-tailed P value?	Two-tailed	Two-tailed	Two-tailed	Two-tailed	Two-tailed	Two-tailed	Two-tailed	Two-tailed
t, df	t=23.21, df=8	t=16.60, df=8	t=4.023, df=8	t=7.595, df=8	t=0.5239, df=8	t=0.3757, df=8	t=1.977, df=8	t=2.050, df=8

## Sheet: Figure S5c
Figure S5c
Ratios of Oil Red O positive ares in cTnT positive areas
		WT				LIPTERKO				LIPTERKO/OE
Glucose level	Treated	Experiment 1	Experiment 2	Experiment 3	Experiment 4	Experiment 1	Experiment 2	Experiment 3	Experiment 4	Experiment 1	Experiment 2	Experiment 3	Experiment 4
High glucose	shControl	0.11	0.218	0.127	0.123	13.822	13.224	14.069	10.646	0.366	0.868	0.468	0.911
	shNKX2.5	13.943	9.183	13.677	10.492	14.913	15.31	15.915	13.674	0.407	1.103	0.346	1.086
Low glucose	shControl	0.07	0.042	0.18	0.048	0.114	0.171	0.082	0.273	0.551	0.628	0.485	0.377
	shNKX2.5	1.391	2.751	1.69	1.845	0.272	0.559	0.846	1.852	0.109	0.464	0.342	0.48
Glucose level	Low glucose	High glucose
Treated	WT	WT	shControl	shControl	shNKX2.5	shNKX2.5
	shControl	shControl	LIPTERKO	LIPTERKO/OE	LIPTERKO	LIPTERKO/OE
	vs.	vs.	vs.	vs.	vs.	vs.
	shNKX2.5	shNKX2.5	WT	LIPTERKO	WT	LIPTERKO
Unpaired t test
P value	0.0008	<0.0001	<0.0001	<0.0001	0.0489	<0.0001
Significantly different (P < 0.05)?	Yes	Yes	Yes	Yes	Yes	Yes
One- or two-tailed P value?	Two-tailed	Two-tailed	Two-tailed	Two-tailed	Two-tailed	Two-tailed
t, df	t=6.226, df=6	t=9.906, df=6	t=16.29, df=6	t=15.41, df=6	t=2.463, df=6	t=27.50, df=6

## Sheet: Figure S5e
Figure S5e
TUNEL positive cells in CMs
		WT				LIPTERKO				LIPTERKO/OE
Glucose level	Treated	Experiment 1	Experiment 2	Experiment 3	Experiment 4	Experiment 1	Experiment 2	Experiment 3	Experiment 4	Experiment 1	Experiment 2	Experiment 3	Experiment 4
High glucose	shControl	2.33236	3.36391	0.848896	1.94805	43.0322	67.6626	39.4366	33.4347	1.19581	1.22807	0.318471	2.46305
	shNKX2.5	33.9879	55.2764	49.9025	43.5101	63.299	73.6498	71.875	50.3401	15.4013	13.4357	13.8699	14.6853
	High glucose
	shControl	shControl	shNKX2.5	shNKX2.5	WT
	LIPTERKO	LIPTERKO/OE	LIPTERKO	LIPTERKO/OE	shNKX2.5
	vs.	vs.	vs.	vs.	vs.
	WT	LIPTERKO	WT	LIPTERKO	shControl
Unpaired t test
P value	0.0011	0.001	0.0344	0.0038	<0.0001
Significantly different (P < 0.05)?	Yes	Yes	Yes	Yes	Yes
One- or two-tailed P value?	Two-tailed	Two-tailed	Two-tailed	Two-tailed	Two-tailed
t, df	t=5.805, df=6	t=5.918, df=6	t=2.725, df=6	t=4.582, df=6	t=9.454, df=6
