# Supplementary material for: Lipid droplet-associated lncRNA LIPTER preserves cardiac lipid metabolism
Source: Nat Cell Biol. 2023 Jun 1;25(7):1033–46. doi: 10.1038/s41556-023-01162-4 (PMC10344779; doi:10.1038/s41556-023-01162-4)
Supplement: Source Data Extended Data Fig. 6 — Statistical source data. [file 41556_2023_1162_MOESM18_ESM.xlsx]

## Sheet: Figure S6a
Figure S6a
Relative gene expression levels
Gene name	Glucose dose	Experiment 1	Experiment 2	Experiment 3	Experiment 4
RXRA	0 mM	1	1	1	1
	11 mM	0.56713	0.546567	0.493	0.525
	22 mM	0.380815	0.741681	0.401	0.379
CEBPB	0 mM	1	1	1	1
	11 mM	0.543443	0.585396	1.032	0.439
	22 mM	0.360521	No CT value	0.51	0.353
	RXRA		CEBPB
	11 mM	22 mM	11 mM	22 mM
	vs.	vs.	vs.	vs.
	0 mM	0 mM	0 mM	0 mM
Unpaired t test
P value	<0.0001	0.0011	0.0369	<0.0001
Significantly different (P < 0.05)?	Yes	Yes	Yes	Yes
One- or two-tailed P value?	Two-tailed	Two-tailed	Two-tailed	Two-tailed
t, df	t=29.48, df=6	t=5.903, df=6	t=2.672, df=6	t=13.84, df=5

## Sheet: Figure S6c
Figure S6c
Relative gene expression levels in patient hearts
Gene name	RXRA				CEBPB
Disease type	NF	NF+T2DM	DCM	DCM+T2DM	NF	NF+T2DM	DCM	DCM+T2DM
	1.25812	0.748092	1.02194	0.95006	0.753604	0.504716	0.788732	0.815866
	1.67503	1.02435	1.02464	0.546312	0.500075	0.599674	0.619519	0.948143
	1.87722	0.277683	1.32242	0.696079	0.838703	0.356055	0.813785	0.585288
	1.00105	0.554447	1.48835	0.987221	0.516352	0.942727	1.1312	1.14198
	0.663245		0.799202	0.048	0.590818		0.869667	1.13414
	1.1923		0.881946	0.091	0.703965		0.938995	0.199
	1.30937		1.28876		0.512954		1.34927	0.276
	0.748642		1.30008		1.18219		1.27304
	1.04927		1.50741		1.94188		1.46658
			0.718702				0.646235
			1.02974				1.36991
			1.06895				1.45626
Each value indicates each individual patient sample
	RXRA		CEBPB
	NF+T2DM	DCM+T2DM	NF+T2DM	DCM+T2DM
	vs.	vs.	vs.	vs.
	NF	DCM	NF	DCM
Unpaired t test
P value	0.034	0.0023	0.3669	0.058
Significantly different (P < 0.05)?	Yes	Yes	No	No
One- or two-tailed P value?	Two-tailed	Two-tailed	Two-tailed	Two-tailed
t, df	t=2.419, df=11	t=3.623, df=16	t=0.9411, df=11	t=2.033, df=17
