# Supplementary material for: Lipid droplet-associated lncRNA LIPTER preserves cardiac lipid metabolism
Source: Nat Cell Biol. 2023 Jun 1;25(7):1033–46. doi: 10.1038/s41556-023-01162-4 (PMC10344779; doi:10.1038/s41556-023-01162-4)
Supplement: Source Data Extended Data Fig. 7 — Statistical source data. [file 41556_2023_1162_MOESM19_ESM.xlsx]

## Sheet: Figure S7a
Figure S7a
Gene expression levels in Cytoplasm/Nucleus (Log10)
Gene	Experiment 1	Experiment 2	Experiment 3
LIPTER	1.13132	1.15609	1.18535
GAPDH	1.26438	1.46218	1.49942
U6	-1.36379	-1.36029	-1.30333
