# Supplementary material for: Lipid droplet-associated lncRNA LIPTER preserves cardiac lipid metabolism
Source: Nat Cell Biol. 2023 Jun 1;25(7):1033–46. doi: 10.1038/s41556-023-01162-4 (PMC10344779; doi:10.1038/s41556-023-01162-4)
Supplement: Source Data Extended Data Fig. 8 — Statistical source data. [file 41556_2023_1162_MOESM20_ESM.xlsx]

## Sheet: Figure S8d
Figure S8d
Lipid droplet densities in 1/2 cytoplasm areas
Lipid droplet location	Group	Experiment 1	Experiment 2	Experiment 3	Experiment 4
1/2 cytoplasm	WT	5.785	4.339	3.699	2.745
	MYH10KO	0.36	0.105	0.041	0.069
	1/2 cytoplasm
	MYH10KO
	vs.
	WT
Unpaired t test
P value	0.0008
Significantly different (P < 0.05)?	Yes
One- or two-tailed P value?	Two-tailed
t, df	t=6.225, df=6

## Sheet: Figure S8e
Figure S8e
Rhodanmin B fluorescent levels in isolated mitochondria
Group	Experiment 1	Experiment 2	Experiment 3
WT	63257.6	49019.5	85402
MYH10KO	34859	32040.8	39827.4
	MYH10KO
	vs.
	WT
Unpaired t test
P value	0.0488
Significantly different (P < 0.05)?	Yes
One- or two-tailed P value?	Two-tailed
t, df	t=2.800, df=4

## Sheet: Figure S8h
Figure S8h
TUNEL positive cell ratios in CMs
Group	Experiment 1	Experiment 2	Experiment 3	Experiment 4	Experiment 5
(R)-(+)-Blebbistatin	5.55556	8.54701	4.56432	11.6541	11.3636
(S)-(+)-Blebbistatin	24.8387	37.4074	65.7895	26.4368	sample took off
	(S)-(+)-Blebbistatin
	vs.
	(R)-(+)-Blebbistatin
Unpaired t test
P value	0.0091
Significantly different (P < 0.05)?	Yes
One- or two-tailed P value?	Two-tailed
t, df	t=3.568, df=7
