# Supplementary material for: Lipid droplet-associated lncRNA LIPTER preserves cardiac lipid metabolism
Source: Nat Cell Biol. 2023 Jun 1;25(7):1033–46. doi: 10.1038/s41556-023-01162-4 (PMC10344779; doi:10.1038/s41556-023-01162-4)
Supplement: Source Data Extended Data Fig. 9 — Statistical source data. [file 41556_2023_1162_MOESM21_ESM.xlsx]

## Sheet: Figure S9d
Figure S9d
LIPTER expression levels in mouse hearts
Genotype
WT	20	10	40	20	60
LIPTER Tg	1120	1400	1060	1390	2280
Each value indicates each individual mouse
	LIPTER Tg
	vs.
	WT
Unpaired t test
P value	0.0002
Significantly different (P < 0.05)?	Yes
One- or two-tailed P value?	Two-tailed
t, df	t=6.490, df=8

## Sheet: Figure S9e
Figure S9e
Heart weight/ Tibia length ratios
Genotype
WT	0.131381	0.1146	0.066	0.113818	0.0780556
LIPTER Tg	0.143	0.123952	0.133227	0.139792	0.102958	0.0837143
Each value indicates each individual mouse
	LIPTER Tg
	vs.
	WT
Unpaired t test
P value	0.2161
Significantly different (P < 0.05)?	No
One- or two-tailed P value?	Two-tailed
t, df	t=1.330, df=9

## Sheet: Figure S9g
Figure S9h
Ratios of TUNEL positive CMs
Genotype
WT	0.898204	2.2093	1.62382	2.18579
LIPTER Tg	0.838926	0.574713	0.552486	0.34965
Each value indicates each individual mouse
	LIPTER Tg
	vs.
	WT
Unpaired t test
P value	0.0121
Significantly different (P < 0.05)?	Yes
One- or two-tailed P value?	Two-tailed
t, df	t=3.548, df=6
