# Supplementary material for: Lipid droplet-associated lncRNA LIPTER preserves cardiac lipid metabolism
Source: Nat Cell Biol. 2023 Jun 1;25(7):1033–46. doi: 10.1038/s41556-023-01162-4 (PMC10344779; doi:10.1038/s41556-023-01162-4)
Supplement: Source Data Extended Data Fig. 10 — Statistical source data. [file 41556_2023_1162_MOESM22_ESM.xlsx]

## Sheet: Figure S10c
Figure S10c
GFP expression levels in mouse hearts
Mouse	Group
C57BL/6	WT	1	0.954	0.495	0.188	0.347
db/db	AAV-GFP	307.234	108.637	182.351	116.224	Decease after injection
db/db	AAV-AS-LIPTER	0.266	0.83	0.164	0.205	0.41
db/db	AAV-LIPTER	0.511	2.906	0.343	0.174	0.848
	AAV-GFP
	vs.
	WT
Unpaired t test
P value	0.0031
Significantly different (P < 0.05)?	Yes
One- or two-tailed P value?	Two-tailed
t, df	t=4.410, df=7

## Sheet: Figure S10e
Figure S10e
Glucose level (mg/dL)
Mouse	Group
C57BL/6	WT	109	113	133	109	132
db/db	AAV-GFP	287	293	288	600	Decease after injection
db/db	AAV-AS-LIPTER	277	422	288	297	285
db/db	AAV-LIPTER	281	460	576	600	326
Each value indicates each individual mouse
	AAV-GFP	AAV-Antisense	AAV-LIPTER	AAV-LIPTER	AAV-LIPTER
	vs.	vs.	vs.	vs.	vs.
	WT	WT	WT	AAV-AS-LIPTER	AAV-GFP
Unpaired t test
P value	0.0085	0.0001	0.0009	0.0893	0.4403
Significantly different (P < 0.05)?	Yes	Yes	Yes	No	No
One- or two-tailed P value?	Two-tailed	Two-tailed	Two-tailed	Two-tailed	Two-tailed
t, df	t=3.617, df=7	t=7.004, df=8	t=5.113, df=8	t=1.933, df=8	t=0.8180, df=7
